# Supplementary material for: Diversity and prevalence of ANTAR RNAs across actinobacteria
Source: BMC Microbiol. 2021 May 29;21:159. doi: 10.1186/s12866-021-02234-x (PMC8164766; doi:10.1186/s12866-021-02234-x)
Supplement: Supplementary file 2 — Additional file 2: Supplementary Table S4. Supplementary Table S4 linked to data in Fig. 4 is given. [file 12866_2021_2234_MOESM2_ESM.xls]

## Sheet: Sheet1
Table S4: Alternate ORFs, COG and KEGG ortholog mapping for genes linked to ANTAR-target RNAs in actinobacteria Protein sequences of the gene linked to the ANTAR-target RNAs are given to EggNOG mapper and Kofam KOALA for mapping COG categories and KEGG orthologs (KO). RNA co-ordinates as predicted by Infernal are given along with their bit scores. Gene linked to the predicted ANTAR-target RNAs is…									-
Bit Score	Genome ID	ANTAR-target RNA co-ordinates	Protein ID of the gene linked to ANTAR-target RNA	Locus Tag of the gene linked to ANTAR-target RNA	Strand	Annotation of the gene linked to ANTAR-target RNA	Genomic location of ANTAR-target RNAs	alternate ORF (altORF) co-ordinates	Genomic location based on altORF	EggNOG mapper		KofamKOALA KEGG ortholog (KO)	Combined KO
									-	COG	KEGG Ortholog (KO)
32.04	NC_022567	1325349-1325289	NPG_38	AEQU_RS05195	-1	tRNA-Pro	UTR	1325302-1325198	sequester RBS or AUG	-	-	-	-
31.41	NC_015564	4535832-4535773	WP_013809185.1	AS9A_RS21055	-1	DUF2236 domain-containing protein	sequester RBS or AUG	-	-	S	-	-	-
30.35	NZ_CP014761	2225649-2225592	WP_064110400.1	A0130_RS10910	-1	hypothetical protein	UTR	-	-	G	K02027	K02027	K02027
30	NC_008726	6033960-6033904	WP_011782762.1	MVAN_RS28400	-1	esterase/ diacyl-glycerol transferase	UTR	6033935-6032781	sequester RBS or AUG	S	K18851	K18851	K18851
27.95	NZ_CP007443	1784660-1784721	WP_003811266.1	BADO_RS07460	1	HAD family hydrolase	UTR	-	-	S	K07025	-	K07025
26.85	NC_014218	792299-792362	WP_013169928.1	ARCH_RS03540	1	galactose/glucose-binding lipoprotein	UTR	-	-	G	K10540	K10540	K10540
26.53	NZ_CP011491	5794907-5794851	WP_040541696.1	MYVA_RS27135	-1	esterase/ diacyl-glycerol transferase	UTR	-	-	S	K18851	K18851	K18851
26.26	NZ_CP016773	11044-11115	WP_095672935.1	A1sIA56_RS00055	1	orotate phosphoribosyltransferase	inside ORF	-	-	F	K00762	K00762	K00762
25.41	NZ_CP012390	604102-604046	WP_053961693.1	AL705_RS02690	-1	50S ribosomal protein L13	UTR	-	-	J	K02871	K02871	K02871
25.05	NZ_CP007155	7090364-7090418	WP_025359577.1	KALB_RS31050	1	PucR family transcriptional regulator	UTR	-	-	Q	-	-	-
25	NC_011886	676358-676423	WP_015935854.1	ACHL_RS03150	1	methylmalonate-semialdehyde dehydrogenase (CoA acylating)	sequester RBS or AUG	-	-	C	K00140	K00140	K00140
24.77	NC_015758	2187796-2187846	WP_003904740.1	MAF_RS10120	1	monooxygenase	UTR	2187821-2189029	sequester RBS or AUG	C	K14733,K21731	-	K14733
24.77	NZ_CP003494	1889021-1889071	WP_003904740.1	BCGT_RS08920	1	monooxygenase	UTR	1889046-1890254	sequester RBS or AUG	C	K14733,K21731	-	K14733
24.77	NC_000962	2187261-2187311	NP_216452.1	Rv1936	1	monooxygenase	UTR	2187286-2188494	sequester RBS or AUG	C	K14733,K21731	-	K14733
24.63	NZ_CP013747	2250041-2249980	WP_083510342.1	AU252_RS10090	-1	sugar ABC transporter ATP-binding protein	sequester RBS or AUG	-	-	G	K02056	-	K02056
24.28	NZ_CP012590	627231-627295	WP_083470567.1	AM609_RS02480	1	LacI family transcriptional regulator	UTR	627267-628388	sequester RBS or AUG	K	K02529	K02529	K02529
24.08	NC_008541	399351-399411	WP_011690247.1	ARTH_RS01920	1	hypothetical protein	sequester RBS or AUG	-	-	-	-	-	-
23.73	NZ_CP016771	508869-508923	WP_095672327.1	B1s21160_RS02710	1	DNA-binding response regulator	UTR	-	-	T	-	-	-
23.71	NZ_AP012327	2246953-2246903	WP_033501789.1	BBKW_RS09475	-1	sugar ABC transporter substrate-binding protein	UTR	-	-	G	K10117	K10117	K10117
23.63	NZ_CP007287	1150582-1150528	WP_051875807.1	bcor_RS04490	-1	MFS transporter	UTR	-	-	G	-	-	-
23.61	NZ_LT706985	1778691-1778741	WP_083655448.1	CZ356_RS08345	1	LacI family transcriptional regulator	sequester RBS or AUG	-	-	K	K02529	K02529	K02529
23.53	NZ_CP008953	3466279-3466226	WP_051972477.1	AJAP_RS16240	-1	TetR/AcrR family transcriptional regulator	sequester RBS or AUG	-	-	K	-	-	-
23.49	NZ_CP013200	2964252-2964307	WP_062289759.1	AS189_RS13165	1	alpha/beta hydrolase	sequester RBS or AUG	-	-	I	K05714,K16050	K05714	K05714
23.23	NZ_CP006018	1129914-1129860	WP_052108956.1	BINDI_RS04395	-1	MFS transporter	UTR	-	-	G	-	-	-
23.09	NC_013165	1700501-1700444	WP_012798602.1	SHEL_RS07250	-1	3'-phosphoadenosine 5'-phosphosulfate sulfotransferase	UTR	-	-	E	K00544,K00548	-	K00548
23.06	NC_015673	784296-784358	WP_042378877.1	CRES_RS03270	1	bifunctional folylpolyglutamate synthase/dihydrofolate synthase	UTR	784318-784446	sequester RBS or AUG	H	K11754	K11754	K11754
23	NC_008541	3967947-3968005	WP_011693353.1	ARTH_RS17885	1	gluconate kinase	sequester RBS or AUG	-	-	G	K00851	K00851	K00851
22.95	NZ_CP016777	10943-11014	WP_095675583.1	A1sIIA65_RS00055	1	orotate phosphoribosyltransferase	inside ORF	-	-	F	K00762	K00762	K00762
22.89	NC_011593	918275-918219	WP_012577174.1	BLON_RS03995	-1	serpin family protein	sequester RBS or AUG	-	-	O	K13963	-	K13963
22.79	NC_016582	1325634-1325572	WP_014173515.1	SBI_RS04410	-1	molecular chaperone DnaK	UTR	-	-	O	K04043	K04043	K04043
22.68	NC_014218	625569-625621	WP_013169785.1	ARCH_RS02785	1	hexose-6-phosphate:phosphate antiporter	UTR	-	-	G	K02445,K07784	K07784	K07784
22.62	NZ_CP014513	1628207-1628135	WP_066277957.1	AX769_RS07985	-1	Alpha-L-arabinofuranosidase	sequester RBS or AUG	-	-	G	K01209	K01209	K01209
22.62	NZ_CP012649	324777-324715	WP_053793280.1	AN946_RS01315	-1	dihydroxyacetone kinase	sequester RBS or AUG	-	-	G	K00863,K20901	K20901	K20901
22.55	NZ_CP024160	94937-94997	WP_099431377.1	CSV91_RS00445	1	LysR family transcriptional regulator	UTR	-	-	K	-	-	-
22.54	NC_009338	1209116-1209171	WP_011892062.1	MFLV_RS05805	1	esterase/ diacyl-glycerol transferase	UTR	1209141-1209857	sequester RBS or AUG	S	K18851	K18851	K18851
22.44	NC_015671	2826924-2826867	WP_013884571.1	CELGI_RS12885	-1	alpha-galactosidase	sequester RBS or AUG	-	-	G	-	K07407	K07407
22.4	NC_015564	650876-650926	WP_049793831.1	AS9A_RS02995	1	alpha/beta hydrolase	UTR	-	-	I	K00433	-	K00433
22.35	NZ_CP016282	3698660-3698598	WP_066598218.1	PA27867_RS16790	-1	LacI family transcriptional regulator	sequester RBS or AUG	-	-	K	K02529	K02529	K02529
22.21	NZ_CP017839	2300052-2299999	WP_033089763.1	NS506_RS10565	-1	nitrate reductase molybdenum cofactor assembly chaperone	UTR	-	-	C	K00373,K17052	K00373	K00373
21.97	NC_011886	95577-95640	WP_012630831.1	ACHL_RS00470	1	tripartite tricarboxylate transporter TctB family protein	sequester RBS or AUG	-	-	S	K07794	K07794	K07794
21.91	NC_010545	2341876-2341820	WP_041628540.1	CU_RS10045	-1	NUDIX domain-containing protein	UTR	-	-	L	K03574	-	K03574
21.86	NZ_CP007443	2169133-2169079	WP_038445281.1	BADO_RS08855	-1	ABC transporter substrate-binding protein	sequester RBS or AUG	-	-	G	K02027	K02027	K02027
21.82	NZ_AP012325	603559-603619	WP_003836386.1	BBCT_RS02540	1	hypothetical protein	UTR	-	-	J	K01190,K01841	-	K01841
21.6	NZ_CP017812	1397314-1397258	WP_071164333.1	BK816_RS05805	-1	recombinase RecA	inside ORF	-	-	L	K03553	K03553	K03553
21.59	NC_013165	1987700-1987750	WP_012798880.1	SHEL_RS08610	1	3-methyl-2-oxobutanoate dehydrogenase subunit VorB	inside ORF	-	-	C	K00174,K00186	K00174	K00174
21.51	NZ_CP012649	1421966-1422025	WP_039662097.1	AN946_RS06170	1	BMP family ABC transporter substrate-binding protein	sequester RBS or AUG	-	-	S	K07335	K07335	K07335
21.46	NZ_CP006841	144577-144541	WP_053413144.1	CLAC_RS00545	-1	glycosyltransferase family 2 protein	UTR	-	-	S	K16649	K16649	K16649
21.31	NZ_CP007699	6061131-6061192	WP_046928182.1	T261_RS27005	1	LacI family transcriptional regulator	sequester RBS or AUG	-	-	K	K02529	K02529	K02529
21.19	NZ_CP011965	1681266-1681330	WP_058060986.1	BBL306_RS07430	1	glycosyl hydrolase family 43	UTR	-	-	-	-	-	-
21.11	NZ_CP008802	1251722-1251774	WP_081690050.1	FB03_RS05325	1	LacI family transcriptional regulator	sequester RBS or AUG	-	-	K	K02529	K02529	K02529
21.11	NC_020517	419361-419436	WP_015438362.1	BBR_RS11870	1	sugar ABC transporter permease	sequester RBS or AUG	-	-	P	K17319	K17319	K17319
21.09	NZ_CP022436	2248139-2248195	WP_089594721.1	CGK93_RS10185	1	FAD-dependent oxidoreductase	UTR	-	-	E	-	-	-
20.99	NC_021064	2362551-2362500	WP_015583571.1	PALO_RS10760	-1	LacI family transcriptional regulator	UTR	-	-	K	-	K02529	K02529
20.99	NC_014246	26853-26799	WP_004008051.1	HMPREF0573_RS00115	-1	succinate-semialdehyde dehydrogenase (NADP(+))	sequester RBS or AUG	-	-	C	K00135,K22445	-	K00135
20.83	NZ_CP006715	665275-665329	WP_025332114.1	B689B_RS02670	1	hypothetical protein	UTR	-	-	G	K02027	K02027	K02027
20.8	NC_013947	4871519-4871574	WP_013019780.1	SNAS_RS22550	1	NAD-dependent malic enzyme	sequester RBS or AUG	-	-	C	K00027	K00027	K00027
20.73	NZ_CP006850	7697964-7697910	WP_025353120.1	NONO_RS34805	-1	alpha/beta hydrolase	sequester RBS or AUG	-	-	I	-	-	-
20.67	NZ_CP017150	3576760-3576710	WP_009883641.1	BLSMQ_RS16455	-1	DNA-binding response regulator	UTR	-	-	T	-	K07776,K02483	K07776
20.66	NZ_CP006842	641835-641767	WP_038546043.1	CGLY_RS02960	-1	acyl-CoA oxidase	UTR	-	-	I	K00232	K00232	K00232
20.62	NC_009342	714117-714064	WP_011896786.1	CGR_RS03420	-1	PaaI family thioesterase	UTR	-	-	Q	-	K19222	K19222
20.61	NZ_CP012117	21017-21071	WP_082990988.1	DAD186_RS10515	1	restriction endonuclease subunit S	inside ORF	-	-	V	K01154	K01154	K01154
20.6	NZ_CP006711	1516065-1516101	WP_025299939.1	B12L_RS06350	1	serpin family protein	sequester RBS or AUG	-	-	O	K13963	-	K13963
20.6	NC_014169	1608192-1608228	WP_038426168.1	BLJ_RS06860	1	serpin family protein	sequester RBS or AUG	-	-	O	K13963	-	K13963
20.55	NC_014644	852666-852601	YP_003985798.1	HMPREF0421_20693	-1	L-fucose permease	sequester RBS or AUG	-	-	G	K02429	K02429	K02429
20.51	NZ_CP011269	6251576-6251522	WP_003883346.1	XA26_RS29760	-1	16S rRNA methyltransferase G	UTR	-	-	S	K06346,K09749	K06346	K06346
20.51	NZ_CP009914	6321182-6321128	WP_003883346.1	G155_RS30185	-1	16S rRNA methyltransferase G	UTR	-	-	S	K06346,K09749	K06346	K06346
20.48	NZ_CP015732	54483-54428	WP_083266643.1	ASPU41_RS00255	-1	PLP-dependent transferase	UTR	-	-	E	K01739,K01760,K01761	-	K01761
20.47	NZ_AP012322	1863117-1863064	WP_003825096.1	BBAG_RS07490	-1	DUF2142 domain-containing protein	sequester RBS or AUG	-	-	S	-	-	-
20.47	NC_020133	3552989-3553040	WP_020725045.1	MULP_RS15355	1	hypothetical protein	UTR	-	-	-	-	-	-
20.47	NZ_HG917972	2705668-2705617	WP_020725045.1	MMARE11_RS11245	-1	hypothetical protein	UTR	-	-	-	-	-	-
20.44	NZ_CP007456	334680-334711	WP_039196924.1	AH68_RS01310	1	50S ribosomal protein L19	UTR	-	-	J	K02884	K02884	K02884
20.42	NC_013165	1226733-1226789	WP_012798210.1	SHEL_RS05250	1	recombinase RecA	inside ORF	-	-	L	K03553	K03553	K03553
20.39	NZ_CP023445	4013130-4013182	WP_096494286.1	CNX65_RS17145	1	LacI family transcriptional regulator	sequester RBS or AUG	-	-	K	-	-	-
20.38	NZ_CP016775	10992-11063	WP_095684215.1	A1sIA105_RS00055	1	orotate phosphoribosyltransferase	inside ORF	-	-	F	K00762	K00762	K00762
20.35	NC_004369	2288328-2288390	WP_011075792.1	CE_RS14970	1	hypothetical protein	UTR	2288334-2288447	inside ORF	-	-	-	-
20.33	NZ_CP017297	3019349-3019293	WP_076809479.1	BH708_RS13655	-1	HNH endonuclease	UTR	-	-	V	-	-	-
20.33	NZ_CP017297	753990-754046	WP_076806624.1	BH708_RS03375	1	HNH endonuclease	UTR	-	-	V	-	-	-
20.33	NZ_CP017297	3849341-3849285	WP_076810201.1	BH708_RS17135	-1	hypothetical protein	UTR	-	-	-	-	-	-
20.29	NC_013729	2485796-2485859	WP_012920013.1	KFLA_RS11790	1	ricin B lectin	UTR	2485801-2485956	inside ORF	G	-	-	-
20.23	NC_014550	976792-976738	WP_013348225.1	AARI_RS04880	-1	acyl-CoA carboxylase subunit beta	UTR	-	-	I	K01966,K01969	K01966	K01966
20.21	NC_011593	48060-48116	WP_012576497.1	BLON_RS00235	1	sugar ABC transporter substrate-binding protein	UTR	-	-	G	K10117	K10117	K10117
20.13	NZ_CP007003	1952893-1952949	WP_052251281.1	X956_RS08895	1	sugar ABC transporter substrate-binding protein	sequester RBS or AUG	-	-	G	K02027	K02027	K02027
20.03	NC_013714	299280-299223	WP_003837712.1	BDP_RS01135	-1	arabinan endo-1,5-alpha-L-arabinosidase	sequester RBS or AUG	-	-	G	K06113	K06113	K06113
20	NZ_CP014241	1353009-1353061	WP_045919918.1	Bang102_RS05340	1	recombinase RecA	inside ORF	-	-	L	K03553	K03553	K03553
20	NZ_CP017717	9630594-9630535	WP_080043700.1	BKM31_RS43705	-1	DUF397 domain-containing protein	UTR	9630551-9630309	sequester RBS or AUG	S	-	-	-
19.99	NC_021055	2739778-2739819	WP_015577270.1	F750_RS12050	1	hypothetical protein	UTR	-	-	S	-	-	-
19.98	NZ_CP011269	4166635-4166579	WP_054602759.1	XA26_RS19840	-1	hypothetical protein	inside ORF	-	-	L	-	-	-
19.94	NZ_CP006841	2631157-2631106	WP_053413048.1	CLAC_RS11575	-1	hypothetical protein	inside ORF	-	-	-	-	-	-
19.92	NZ_CP018135	1224527-1224475	WP_071894026.1	BHE16_RS05425	-1	ABC transporter permease	UTR	-	-	S	K02057	K23536	K23536
19.87	NZ_CP012182	279077-279030	WP_060577355.1	AD006_RS29515	-1	VOC family protein	UTR	-	-	E	-	-	-
19.86	NZ_CP013254	515543-515592	WP_058857501.1	AS188_RS02400	1	hypothetical protein	UTR	-	-	-	-	-	-
19.82	NZ_CP020468	414788-414732	WP_081170631.1	B6G06_RS01630	-1	MFS transporter	UTR	-	-	E	-	-	-
19.79	NZ_CP009251	301620-301569	WP_066840137.1	CSTAT_RS01510	-1	peptidase M23	UTR	-	-	-	-	-	-
19.79	NZ_CP007003	1911013-1911068	WP_039663008.1	X956_RS08740	1	GntP family permease	UTR	1911032-1911220	sequester RBS or AUG	E	K03299	K03299	K03299
19.78	NZ_LT706985	764873-764823	WP_076388749.1	CZ356_RS03665	-1	glycosyltransferase family 2 protein	inside ORF	-	-	M	K19354	-	K19354
19.77	NC_014218	40752-40799	WP_013169292.1	ARCH_RS09165	1	exo-alpha-sialidase	UTR	-	-	G	K01186,K01197,K18206,K21449	K01186	K01186
19.67	NC_013530	474824-474871	WP_012877188.1	XCEL_RS02040	1	sugar ABC transporter substrate-binding protein	sequester RBS or AUG	-	-	G	K10546	K10546	K10546
19.66	NZ_CP004350	282854-282795	WP_025386942.1	CCASEI_RS01445	-1	glycosyltransferase family 2 protein	UTR	-	-	S	K16649	K16649	K16649
19.64	NC_010545	547036-547092	WP_012359705.1	CU_RS02260	1	biotin--[acetyl-CoA-carboxylase] ligase	UTR	-	-	H	K01947,K03524	K03524	K03524
19.55	NC_013131	8698218-8698252	WP_015796053.1	CACI_RS37065	1	MarR family transcriptional regulator	UTR	8698246-8698731	sequester RBS or AUG	K	-	-	-
19.55	NZ_CP011269	3804230-3804294	WP_054604179.1	XA26_RS18215	1	hypothetical protein	sequester RBS or AUG	-	-	S	-	-	-
19.54	NZ_CP012477	315774-315838	WP_054009407.1	AL755_RS01495	1	ABC transporter substrate-binding protein	sequester RBS or AUG	-	-	G	K02058,K10543	K10543	K10543
19.53	NZ_CP009244	2657735-2657682	WP_003846841.1	CAMM_RS12160	-1	30S ribosomal protein S6	UTR	-	-	J	K02990	K02990	K02990
19.51	NZ_CP014634	2038187-2038240	WP_062037491.1	WM42_RS09435	1	alanine:cation symporter family protein	UTR	-	-	E	K03310	K03310	K03310
19.48	NZ_CP012649	1400555-1400498	WP_053793686.1	AN946_RS06105	-1	hypothetical protein	sequester RBS or AUG	-	-	G	K01186	K01186	K01186
19.43	NC_013203	420185-420130	WP_012808454.1	APAR_RS01890	-1	hypothetical protein	sequester RBS or AUG	-	-	-	-	-	-
19.42	NC_019673	5436887-5436821	WP_015102250.1	BN6_RS23530	-1	hypothetical protein	sequester RBS or AUG	-	-	S	-	-	-
19.4	NC_013714	2559866-2559797	WP_003838476.1	BDP_RS10610	-1	alpha-glucosidase	sequester RBS or AUG	-	-	G	K01182	K01182,K01187	K01182
19.39	NZ_CP007457	254651-254719	WP_039170989.1	AH67_RS01070	1	alpha-N-arabinofuranosidase	UTR	-	-	G	-	-	-
19.38	NZ_AP017457	676125-676069	WP_096381295.1	AUMI_RS03320	-1	hypothetical protein	UTR	676104-675874	sequester RBS or AUG	-	-	-	-
19.36	NZ_CP015970	1261666-1261613	WP_095532331.1	A8L58_RS06085	-1	HTH domain-containing protein	inside ORF	-	-	K	-	K09012	K09012
19.26	NC_013521	337201-337151	WP_012865346.1	SKED_RS01520	-1	ABC transporter substrate-binding protein	sequester RBS or AUG	-	-	G	K02027	K02027	K02027
19.22	NZ_CP011005	1447414-1447470	WP_045074547.1	UM93_RS06735	1	amino acid permease	UTR	-	-	E	K03293,K11735,K16237	-	K16237
19.22	NC_004369	2797301-2797242	WP_006769008.1	CE_RS13010	-1	nucleotide exchange factor GrpE	UTR	-	-	O	K02652,K03687	K03687	K03687
19.21	NZ_LT906441	1211974-1212044	WP_021106080.1	CKV91_RS05110	1	putative lysophospholipase	sequester RBS or AUG	-	-	I	K01048	-	K01048
19.21	NC_016887	425232-425172	WP_014348679.1	NOCYR_RS01960	-1	alpha/beta hydrolase	sequester RBS or AUG	-	-	I	-	-	-
19.2	NZ_CP008944	1161209-1161153	WP_038605527.1	CATYP_RS05335	-1	PaaI family thioesterase	inside ORF	-	-	Q	-	K19222	K19222
19.19	NZ_CP007457	59994-59941	WP_026647887.1	AH67_RS00270	-1	ABC transporter substrate-binding protein	sequester RBS or AUG	-	-	G	K10546	K10546	K10546
19.19	NZ_AP017900	552477-552424	WP_033090275.1	NSERUTF1_RS02545	-1	acetoin dehydrogenase dihydrolipoyllysine-residue acetyltransferase subunit	sequester RBS or AUG	-	-	I	-	-	-
19.17	NZ_CP017639	282870-282926	WP_070361809.1	BJP05_RS01180	1	nucleotide exchange factor GrpE	UTR	-	-	O	K02652,K03687	K03687	K03687
19.17	NZ_CP014513	4176083-4176027	WP_066284095.1	AX769_RS19925	-1	alpha-L-arabinofuranosidase	UTR	-	-	G	K01209	K01209	K01209
19.15	NZ_CP013200	2477270-2477335	WP_062293449.1	AS189_RS10870	1	30S ribosomal protein S1	inside ORF	-	-	J	K02945	K02945	K02945
19.15	NZ_CP012171	1710406-1710341	WP_053797992.1	AFL94_RS07635	-1	glyceraldehyde-3-phosphate dehydrogenase	UTR	-	-	G	K00134,K01596	K00134	K00134
19.15	NC_022438	1814548-1814589	WP_021755417.1	O159_RS08685	1	sugar porter family MFS transporter	sequester RBS or AUG	-	-	E	K06609	K06609	K06609
19.1	NZ_CP019705	2253006-2252952	WP_003847371.1	CA40472_RS10300	-1	thymidylate kinase	UTR	2253001-2252909	inside ORF	F	K00560,K00943,K01585	K00943	K00943
19.1	NZ_CP012647	246678-246614	WP_002520999.1	RN83_RS01045	-1	hypothetical protein	UTR	-	-	-	-	-	-
19.08	NZ_CP019304	3170621-3170678	WP_076800504.1	BWQ92_RS14325	1	ABC transporter substrate-binding protein	UTR	-	-	G	K02027	K02027	K02027
19.05	NZ_CP009251	658233-658185	WP_075722448.1	CSTAT_RS03225	-1	ribonuclease HI	UTR	-	-	L	K03469,K22316	-	K03469
19.04	NZ_CP008913	2170035-2170092	WP_038628561.1	DR71_RS09350	1	hypothetical protein	sequester RBS or AUG	-	-	S	K03980,K11717	-	K03980
19.01	NC_008146	2696715-2696767	WP_011559934.1	MMCS_RS12745	1	ATPase AAA	UTR	-	-	S	K04748	K04748	K04748
18.98	NZ_CP014196	506425-506490	WP_062094967.1	AUT26_RS02425	1	hypothetical protein	sequester RBS or AUG	-	-	P	K02012	-	K02012
18.98	NZ_LT906473	15053-15109	WP_092258360.1	CKV99_RS00075	1	nucleotide exchange factor GrpE	UTR	-	-	O	K02652,K03687	K03687	K03687
18.98	NC_013441	5147979-5147941	WP_012836392.1	GBRO_RS23835	-1	ammonium transporter	UTR	-	-	U	K03320	K03320	K03320
18.92	NC_013947	1917023-1917082	WP_083787063.1	SNAS_RS09010	1	hypothetical protein	UTR	-	-	S	-	-	-
18.91	NC_013131	3728433-3728363	WP_012787575.1	CACI_RS16775	-1	peptidase S53	UTR	3728408-3728325	sequester RBS or AUG	O	K08677	K08677	K08677
18.89	NZ_LT827128	2127191-2127244	WP_080143833.1	B6F40_RS08985	1	DNA-binding response regulator	inside ORF	-	-	K	-	K02483	K02483
18.89	NZ_CP011492	3795481-3795431	WP_027741613.1	AA958_RS16065	-1	50S ribosomal protein L9	inside ORF	-	-	J	K02939	K02939	K02939
18.86	NC_013170	1081472-1081416	WP_012803322.1	CCUR_RS04640	-1	glucan-binding protein	inside ORF	-	-	M	K03442	-	K03442
18.83	NZ_CP011340	55775-55719	WP_005322190.1	SPRI_RS00190	-1	exonuclease sbcCD subunit D	inside ORF	-	-	L	K03547	K03547	K03547
18.79	NZ_CP009914	5424084-5424140	WP_003882979.1	G155_RS25930	1	hypothetical protein	UTR	-	-	S	K07054	K07054	K07054
18.72	NC_022523	1727752-1727699	WP_022543108.1	BLAC_RS07285	-1	secreted beta-mannosidase	UTR	-	-	G	K01179,K01218	-	K01218
18.68	NZ_CP013747	1830214-1830155	WP_056348863.1	AU252_RS08050	-1	hypothetical protein	sequester RBS or AUG	-	-	-	-	-	-
18.68	NZ_CP010407	142442-142501	WP_041133363.1	SVTN_RS00745	1	hypothetical protein	UTR	-	-	K	-	-	-
18.66	NC_018720	1405400-1405348	WP_015022087.1	BAST_RS05485	-1	MFS transporter	UTR	-	-	G	-	-	-
18.61	NZ_CP012299	661170-661110	WP_053095936.1	AKG07_RS03080	-1	aquaporin family protein	sequester RBS or AUG	-	-	G	K02440	K02440	K02440
18.6	NC_021663	266084-266134	WP_020440231.1	A606_RS01080	1	N-carbamoylsarcosine amidase	UTR	-	-	Q	K13995	K13995	K13995
18.6	NC_015125	3169543-3169487	WP_013586007.1	MTES_RS14400	-1	transcriptional regulator	UTR	-	-	K	-	K01005	K01005
18.59	NZ_AP017369	3179973-3179917	WP_096458712.1	N24_RS14630	-1	nucleotide exchange factor GrpE	UTR	3179969-3179892	inside ORF	O	K02652,K03687	K03687	K03687
18.58	NC_010816	1451062-1451004	WP_041920919.1	BLD_RS06365	-1	PEGA domain-containing protein	UTR	1451033-1450893	sequester RBS or AUG	G	K02004,K17624	K17624	K17624
18.57	NZ_CP009755	210772-210718	WP_066651513.1	NI26_RS01060	-1	gfo/Idh/MocA family oxidoreductase	sequester RBS or AUG	-	-	S	-	-	-
18.53	NC_020891	2521590-2521533	WP_015491036.1	CMN_RS11770	-1	sugar ABC transporter substrate-binding protein	sequester RBS or AUG	-	-	G	K02027	-	K02027
18.51	NZ_CP014869	2010339-2010393	WP_062861631.1	A2T55_RS08990	1	hypothetical protein	sequester RBS or AUG	-	-	-	-	-	-
18.48	NZ_CP011295	137863-137916	WP_019746323.1	XU06_RS00630	1	TetR family transcriptional regulator	UTR	137882-138559	sequester RBS or AUG	K	K21961	-	-
18.47	NZ_CP011005	507759-507816	WP_045073433.1	UM93_RS02365	1	death-on-curing protein	UTR	-	-	S	K07341	K07341	K07341
18.43	NC_008538	84098-84153	WP_011689764.1	ARTH_RS22340	1	ferredoxin	sequester RBS or AUG	-	-	C	K05337,K18253	K05337	K05337
18.43	NC_015147	75616-75561	WP_011689765.1	ASPHE3_RS21045	-1	ferredoxin--NAD(+) reductase	UTR	75577-75380	sequester RBS or AUG	Q	K00362	-	K00362
18.42	NC_022198	34993-34937	WP_041747188.1	CARG_RS00190	-1	hypothetical protein	UTR	-	-	S	K07120	K07120	K07120
18.4	NC_012590	844165-844219	WP_010187736.1	CAURI_RS04070	1	peptidyl-prolyl cis-trans isomerase	sequester RBS or AUG	-	-	O	K01802,K03772	-	K03772
18.38	NZ_CP010071	1151605-1151667	WP_064410184.1	Chelonae_RS05625	1	cytochrome	UTR	-	-	Q	K22492	-	K22492
18.36	NZ_AP012325	1553523-1553467	WP_003834132.1	BBCT_RS06595	-1	MFS transporter	UTR	-	-	G	-	-	-
18.36	NZ_AP012330	1670440-1670384	WP_004220871.1	BBPC_RS06975	-1	MFS transporter	UTR	-	-	G	-	-	-
18.35	NC_015145	3706123-3706068	WP_013602469.1	ASPHE3_RS17190	-1	sugar ABC transporter substrate-binding protein	sequester RBS or AUG	-	-	G	K10439	K10439	K10439
18.33	NC_013715	83293-83238	WP_005504242.1	RMDY18_RS00360	-1	ornithine cyclodeaminase	sequester RBS or AUG	-	-	E	K01750	K01750	K01750
18.3	NZ_AP012323	63952-63901	WP_012576708.1	BBBF_RS00250	-1	IS256 family transposase	sequester RBS or AUG	-	-	L	-	K07493	K07493
18.26	NC_022567	1426207-1426157	WP_022739973.1	AEQU_RS05670	-1	3-methyl-2-oxobutanoate dehydrogenase subunit VorB	inside ORF	-	-	C	K00174,K00186	K00174	K00174
18.25	NZ_CP015407	352928-352862	WP_052831295.1	A4U98_RS01585	-1	mannose-1-phosphate guanylyltransferase	UTR	-	-	M	K00971,K16011	K00971	-
18.25	NC_015738	898918-898968	WP_013979268.1	EGYY_RS03605	1	FAD-binding protein	UTR	-	-	C	-	-	-
18.23	NC_022657	9254943-9254997	WP_023563078.1	AFR_RS42690	1	hypothetical protein	sequester RBS or AUG	-	-	S	K06996	-	K06996
18.23	NZ_CP013129	6497952-6497896	WP_055645989.1	AQF52_RS29165	-1	hypothetical protein	UTR	-	-	-	-	-	-
18.21	NZ_CP010453	2252785-2252838	WP_080821403.1	BBG7_RS10960	1	cell wall-binding repeat-containing protein	sequester RBS or AUG	-	-	L	-	-	-
18.19	NZ_CP010797	4970838-4970892	WP_045199077.1	NY08_RS23335	1	MFS transporter	sequester RBS or AUG	-	-	E	-	-	-
18.17	NC_020517	396084-396033	WP_012576708.1	BBR_RS11755	-1	IS256 family transposase	sequester RBS or AUG	-	-	L	-	K07493	K07493
18.17	NZ_LT706985	581857-581803	WP_076388497.1	CZ356_RS02670	-1	DNA polymerase III subunit epsilon	UTR	-	-	L	K01972,K02342	K02342	K02342
18.16	NC_018531	2363737-2363795	WP_014921800.1	ARUE_RS10720	1	sugar ABC transporter substrate-binding protein	inside ORF	-	-	G	K02058,K10439	K02058	K02058
18.12	NC_016799	2366685-2366748	AEX42920.1	CD31A_RS11190	1	hypothetical protein	UTR	-	-	L	-	K07497	K07497
18.11	NZ_CP015622	2138588-2138650	NPG_106	ccrud_RS09975	1	tRNA-Asn	UTR	-	-	-	-	-	-
18.1	NZ_CP011489	1875820-1875760	WP_082123568.1	IMCC26256_RS08800	-1	hypothetical protein	inside ORF	-	-	I	K01715,K13766	K01692	K01692
18.1	NZ_AP017975	1202932-1202999	WP_081860199.1	MST3598_RS05635	1	hypothetical protein	sequester RBS or AUG	-	-	S	-	-	-
18.1	NZ_AP012334	1529587-1529653	WP_006293544.1	SCIP_RS07835	1	putative holin-like toxin	UTR	-	-	-	-	-	-
18.03	NC_010168	1074795-1074848	WP_012244685.1	RSAL33209_RS05485	1	hypothetical protein	sequester RBS or AUG	-	-	E	K07114	-	K07114
18.02	NZ_CP006712	578576-578515	WP_025301080.1	B7017_RS02265	-1	ATPase AAA	sequester RBS or AUG	-	-	S	K03924,K20276	K03924	K03924
18.01	NZ_CP013126	3485203-3485260	WP_071161983.1	ASQ49_RS15825	1	TetR family transcriptional regulator	sequester RBS or AUG	-	-	K	-	-	-
18.01	NZ_CP007699	2624882-2624829	WP_046925752.1	T261_RS11520	-1	hypothetical protein	UTR	-	-	-	-	-	-
17.99	NZ_CP012750	3057388-3057338	WP_060703486.1	AOZ07_RS14130	-1	LacI family transcriptional regulator	UTR	3057378-3056326	sequester RBS or AUG	K	K02529	K02529	K02529
17.93	NZ_CP014145	3382572-3382517	WP_067232921.1	AWU67_RS15480	-1	sugar phosphate isomerase/epimerase	sequester RBS or AUG	-	-	G	-	-	-
17.89	NZ_CP012479	1014978-1015039	WP_054010620.1	AL755_RS08425	1	hypothetical protein	inside ORF	-	-	-	-	-	-
17.89	NZ_LT821227	813267-813313	WP_079535800.1	B5449_RS03580	1	hypothetical protein	inside ORF	-	-	E	-	-	-
17.88	NC_006361	389632-389573	WP_041559775.1	NFA_RS01905	-1	alpha/beta hydrolase	sequester RBS or AUG	-	-	I	-	-	-
17.88	NC_015145	2273699-2273754	WP_013601201.1	ASPHE3_RS10460	1	LacI family DNA-binding transcriptional regulator	sequester RBS or AUG	-	-	K	K02529	K02529	K02529
17.87	NZ_CP023445	3895160-3895225	WP_096494122.1	CNX65_RS16655	1	hypothetical protein	UTR	-	-	S	-	-	-
17.87	NZ_CP016773	883253-883188	WP_095673735.1	A1sIA56_RS04440	-1	30S ribosome-binding factor RbfA	UTR	-	-	J	K02834	K02834	K02834
17.87	NC_019958	29809-29757	WP_015297913.1	MYCSM_RS33235	-1	hypothetical protein	UTR	-	-	-	-	-	-
17.83	NC_014215	540373-540311	WP_013160369.1	PFREUD_RS02185	-1	pyruvate oxidase	sequester RBS or AUG	-	-	E	K00156,K00158	K00158	K00158
17.81	NZ_CP013200	1608213-1608269	WP_062286941.1	AS189_RS07130	1	hypothetical protein	UTR	-	-	-	-	-	-
17.8	NZ_CP011340	7513420-7513468	WP_005320699.1	SPRI_RS32325	1	sugar ABC transporter	UTR	-	-	G	K10543,K10552	K10552,K10439	K10552
17.78	NC_014644	991686-991742	YP_003985913.1	HMPREF0421_20808	1	elongation factor EF1B	inside ORF	-	-	J	K02357	K02357	K02357
17.73	NZ_AP012326	1424863-1424912	WP_003839930.1	BBDE_RS06170	1	ABC transporter substrate-binding protein	UTR	-	-	G	K02027,K15770	K02027	K02027
17.72	NZ_CP012750	1968178-1968238	WP_011931419.1	AOZ07_RS18180	1	hypothetical protein	sequester RBS or AUG	-	-	-	-	-	-
17.72	NC_011879	279963-279898	WP_012623280.1	ACHL_RS21730	-1	hypothetical protein	inside ORF	-	-	-	-	-	-
17.7	NZ_CP021417	1615651-1615601	WP_007000799.1	CBE74_RS07650	-1	terminase	sequester RBS or AUG	-	-	-	-	-	-
17.7	NC_016114	4725819-4725761	WP_014156123.1	SFLA_RS20365	-1	hypothetical protein	UTR	-	-	S	-	-	-
17.68	NC_013739	1067939-1067888	WP_081425239.1	CWOE_RS05070	-1	hypothetical protein	UTR	1067901-1067779	sequester RBS or AUG	V	K01286	K01286	K01286
17.68	NZ_CP011773	3780340-3780281	WP_047331101.1	AB431_RS18105	-1	30S ribosomal protein S1	inside ORF	-	-	J	K02945	K02945	K02945
17.65	NZ_CP011402	1421804-1421754	WP_066662692.1	AAY81_RS06090	-1	3-methyl-2-oxobutanoate dehydrogenase subunit VorB	inside ORF	-	-	C	K00174,K00186	K00174	K00174
17.63	NZ_CP013859	1072688-1072639	WP_067196399.1	AB663_RS05085	-1	ABC transporter substrate-binding protein	sequester RBS or AUG	-	-	G	K02027,K10117	-	K10117
17.62	NZ_CP014196	523749-523796	WP_082694486.1	AUT26_RS02490	1	MFS transporter	sequester RBS or AUG	-	-	G	K03292,K16139	K16139,K03292	K16139
17.61	NC_017834	1905476-1905417	WP_004218984.1	BANAN_RS07810	-1	sn-glycerol-3-phosphate ABC transporter ATP-binding protein UgpC	UTR	1905447-1905355	sequester RBS or AUG	E	K10112	K10112	K10112
17.59	NC_017218	1334083-1334150	WP_003828806.1	HMPREF9228_RS05665	1	Txe/YoeB family addiction module toxin	inside ORF	-	-	S	K19158	K19158	K19158
17.58	NZ_CP011043	2403997-2403940	WP_045529049.1	VO01_RS11345	-1	carbohydrate-binding protein	sequester RBS or AUG	-	-	G	K02027	-	K02027
17.57	NZ_CP007456	560584-560537	WP_006295132.1	AH68_RS02360	-1	hypothetical protein	UTR	-	-	H	K01740	K01740	K01740
17.57	NC_009338	4909773-4909724	WP_011895454.1	MFLV_RS23155	-1	acyl-CoA dehydrogenase	UTR	-	-	I	K00249	K00249	K00249
17.57	NZ_CP012069	2778345-2778401	WP_050341724.1	ADJ70_RS11980	1	hypothetical protein	inside ORF	-	-	-	-	-	-
17.57	NC_008711	678612-678551	WP_095210759.1	AAUR_RS03280	-1	MFS transporter	inside ORF	-	-	G	-	-	-
17.56	NZ_CP010437	431761-431813	WP_039774788.1	BBMN23_RS01715	1	MFS transporter	UTR	-	-	E	-	-	-
17.56	NZ_AP012325	392162-392214	WP_003836011.1	BBCT_RS01550	1	MFS transporter	UTR	-	-	E	-	-	-
17.56	NZ_CP014313	1226223-1226163	WP_062765747.1	AXH82_RS05985	-1	hypothetical protein	sequester RBS or AUG	-	-	-	-	-	-
17.55	NZ_CP007456	2261564-2261614	WP_039199514.1	AH68_RS09650	1	beta-glucosidase	UTR	-	-	G	K05349	K05349	K05349
17.52	NZ_CP013142	3516700-3516640	WP_037640786.1	ASR50_RS15530	-1	class II fructose-bisphosphate aldolase	UTR	-	-	G	K01624	K01624	K01624
17.48	NZ_CP016954	1895877-1895946	WP_069102324.1	BFS79_RS08475	1	hypothetical protein	sequester RBS or AUG	-	-	G	K02768,K02769,K02770,K02773,K02806,K02821,K03483,K03491	K02821	K02821
17.47	NZ_CP010437	550782-550840	WP_080755266.1	BBMN23_RS02285	1	sugar ABC transporter substrate-binding protein	sequester RBS or AUG	-	-	G	K02027,K10117	K10117	K10117
17.47	NZ_CP018134	2473648-2473705	WP_084670378.1	BO218_RS11725	1	carbohydrate-binding protein	sequester RBS or AUG	-	-	G	K10117	K10117	K10117
17.47	NZ_CP011530	4394659-4394597	WP_043076437.1	ABG82_RS21770	-1	AsnC family transcriptional regulator	UTR	-	-	K	K03718,K03719	K03719	K03719
17.47	NC_008726	3573570-3573511	WP_011780558.1	MVAN_RS16845	-1	30S ribosomal protein S1	inside ORF	-	-	J	K02945	K02945	K02945
17.47	NC_014643	1473946-1474000	WP_013398553.1	HMPREF0733_RS06405	1	bifunctional methylenetetrahydrofolate dehydrogenase/methenyltetrahydrofolate cyclohydrolase	sequester RBS or AUG	-	-	H	K01491	K01491	K01491
17.46	NZ_CP018135	1469870-1469937	WP_071894190.1	BHE16_RS06505	1	hypothetical protein	inside ORF	-	-	-	-	-	-
17.44	NZ_CP014145	2717332-2717386	WP_067229547.1	AWU67_RS12465	1	hypothetical protein	sequester RBS or AUG	-	-	C	-	-	-
17.43	NZ_CP019304	1250002-1250061	WP_076798665.1	BWQ92_RS05620	1	hypothetical protein	inside ORF	-	-	-	-	-	-
17.39	NZ_CP007791	8792-8740	WP_084603117.1	B840_RS13300	-1	replicase RepA	UTR	8756-8658	sequester RBS or AUG	K	K02282	-	K02282
17.39	NZ_CP012750	1820450-1820512	WP_060701579.1	AOZ07_RS08370	1	DNA-binding response regulator	sequester RBS or AUG	-	-	T	-	-	-
17.37	NC_016787	2287584-2287647	WP_005276794.1	CDHC03_RS12065	1	transposase	UTR	-	-	L	-	-	-
17.36	NZ_CP017150	2225991-2226056	WP_069600191.1	BLSMQ_RS10360	1	SDR family NAD(P)-dependent oxidoreductase	UTR	-	-	I	-	-	-
17.36	NC_019966	2977710-2977769	WP_015306934.1	MYCSM_RS14600	1	30S ribosomal protein S1	inside ORF	-	-	J	K02945	K02945	K02945
17.32	NC_013714	166080-166138	WP_012901792.1	BDP_RS00645	1	sugar ABC transporter substrate-binding protein	UTR	-	-	G	K02027,K10240	K10240	K10240
17.32	NZ_CP017150	1661339-1661274	WP_009884686.1	BLSMQ_RS07595	1	SAF domain-containing protein	UTR	1661354-1661545	sequester RBS or AUG	K	-	-	-
17.3	NZ_CP012072	276999-277055	WP_050694437.1	ADJ76_RS01245	1	glutamine synthetase	sequester RBS or AUG	-	-	E	K01915	K01915	K01915
17.3	NZ_CP014952	3098053-3097993	WP_062880211.1	A3N97_RS15190	-1	malate:quinone oxidoreductase	UTR	-	-	C	K00116	K00116	K00116
17.29	NZ_CP014145	15867-15801	WP_067225326.1	AWU67_RS00070	-1	GntR family transcriptional regulator	UTR	-	-	K	K03710	K03710	K03710
17.28	NZ_CP015407	1036659-1036608	WP_065523464.1	A4U98_RS04475	-1	hypothetical protein	sequester RBS or AUG	-	-	-	-	-	-
17.26	NZ_CP024160	1874478-1874557	WP_099432477.1	CSV91_RS08165	1	hypothetical protein	UTR	1874497-1874574	sequester RBS or AUG	-	-	-	-
17.25	NZ_CP007722	1194869-1194926	WP_038583410.1	AR0_RS05680	1	MFS transporter	UTR	-	-	E	-	-	-
17.2	NC_014218	88902-88960	WP_013169325.1	ARCH_RS00310	1	glycerophosphoryl diester phosphodiesterase	UTR	-	-	C	K01126	K01126	K01126
17.2	NC_014218	704515-704578	WP_013169852.1	ARCH_RS03150	1	hypothetical protein	sequester RBS or AUG	-	-	S	-	-	-
17.19	NZ_CP017812	254992-255054	WP_071163495.1	BK816_RS00900	1	phosphoribosylformylglycinamidine synthase subunit PurL	UTR	255011-255193	sequester RBS or AUG	F	K01952	K23269	K23269
17.17	NC_011886	404622-404675	WP_015935609.1	ACHL_RS01895	1	alpha-N-arabinofuranosidase	sequester RBS or AUG	-	-	G	K01209	K01209	K01209
17.16	NC_008726	380445-380510	WP_011777669.1	MVAN_RS01770	1	putative GAF sensor protein	UTR	-	-	K	-	K21685	K21685
17.14	NC_014644	449487-449541	YP_003985477.1	HMPREF0421_20372	1	ribulokinase	sequester RBS or AUG	-	-	G	K00853	-	K00853
17.13	NZ_CP005286	2213593-2213539	NPG_100	B842_RS10925	-1	tRNA-Asp	UTR	2213579-2213478	sequester RBS or AUG	-	-	-	-
17.13	NC_008711	2184804-2184862	WP_011774677.1	AAUR_RS09910	1	sugar ABC transporter substrate-binding protein	inside ORF	-	-	G	K02058,K10439	K02058	K02058
17.13	NC_015145	618889-618838	WP_013599756.1	ASPHE3_RS03000	-1	2-hydroxyacid dehydrogenase	UTR	-	-	C	-	-	-
17.11	NZ_CP007003	426192-426245	WP_052251024.1	X956_RS01940	1	ABC transporter ATP-binding protein	inside ORF	-	-	V	K01990	-	K01990
17.08	NZ_CP006713	2153758-2153815	WP_042987494.1	B7019_RS09445	1	hypothetical protein	UTR	-	-	L	-	-	-
17.06	NZ_CP019606	2506818-2506764	WP_077686387.1	BW730_RS11675	-1	DUF3263 domain-containing protein	sequester RBS or AUG	-	-	S	-	-	-
17.04	NC_015145	3203787-3203847	WP_013602022.1	ASPHE3_RS21255	1	two-component sensor histidine kinase	sequester RBS or AUG	-	-	T	-	-	-
17.03	NZ_CP023778	7074978-7075034	WP_098697006.1	CRH09_RS31310	1	xylose isomerase	sequester RBS or AUG	-	-	G	K01805	K01805	K01805
17.02	NC_014638	1134880-1134939	YP_003971065.1	BBPR_0951	1	family transcriptional regulator PadR	UTR	-	-	K	-	-	-
17.02	NZ_LT821227	201358-201305	WP_079535266.1	B5449_RS00945	-1	translation initiation factor IF-3	UTR	-	-	J	K02520	K02520	K02520
16.99	NC_012704	1893895-1893951	WP_012732217.1	CKROP_RS07925	1	hypothetical protein	sequester RBS or AUG	-	-	-	-	-	-
16.99	NC_016604	4624964-4625023	WP_014212843.1	MYCRHN_RS22435	1	30S ribosomal protein S1	inside ORF	-	-	J	K02945	K02945	K02945
16.98	NZ_CP014196	2015651-2015589	WP_062096596.1	AUT26_RS09085	-1	sugar ABC transporter substrate-binding protein	inside ORF	-	-	P	K02027	K02027	K02027
16.97	NZ_CP011005	2933785-2933728	WP_082057162.1	UM93_RS13745	-1	hypothetical protein	sequester RBS or AUG	-	-	O	-	-	-
16.96	NZ_CP013290	2789103-2789043	WP_072625555.1	ASJ30_RS13585	-1	hypothetical protein	sequester RBS or AUG	-	-	I	-	-	-
16.96	NC_021279	64917-64969	WP_016341467.1	MASS_RS26665	1	hypothetical protein	UTR	-	-	-	-	-	-
16.92	NZ_CP007519	1802328-1802264	WP_025296809.1	CQ11_RS08330	-1	hypothetical protein	UTR	1802280-1802185	sequester RBS or AUG	-	-	-	-
16.91	NZ_CP007156	1654540-1654593	WP_025403010.1	BI88_RS07010	1	amino acid-binding ACT domain protein	inside ORF	-	-	K	K01139	-	K01139
16.89	NZ_AP012323	686128-686184	WP_074740514.1	BBBF_RS02700	1	LysM peptidoglycan-binding domain-containing protein	UTR	-	-	M	-	-	-
16.89	NC_020506	97710-97647	WP_015650004.1	H924_RS00450	-1	hypothetical protein	UTR	-	-	-	-	-	-
16.89	NZ_CP012299	2218112-2218058	WP_053097901.1	AKG07_RS10695	-1	sugar ABC transporter substrate-binding protein	sequester RBS or AUG	-	-	G	K02058	K23508,K10439	K23508
16.87	NZ_AP012326	672200-672250	WP_012901919.1	BBDE_RS02785	1	ABC transporter substrate-binding protein	UTR	-	-	G	K10546	K10546	K10546
16.87	NZ_AP012327	2142324-2142256	WP_081962309.1	BBKW_RS09080	-1	alpha/beta hydrolase	UTR	-	-	I	K01066	-	K01066
16.87	NZ_CP012573	2513441-2513384	WP_053775134.1	AES38_RS11725	-1	extracellular solute-binding protein	sequester RBS or AUG	-	-	G	K02027	-	K02027
16.85	NZ_CP016773	315907-315957	WP_095673214.1	A1sIA56_RS01595	1	alpha/beta hydrolase	UTR	-	-	S	-	-	-
16.85	NZ_CP011545	2111774-2111716	WP_047253626.1	CTEST_RS10110	-1	TetR/AcrR family transcriptional regulator	UTR	-	-	K	-	-	-
16.81	NZ_CP011341	2510931-2510983	WP_029543257.1	AAT18_RS11550	1	malate:quinone oxidoreductase	UTR	-	-	C	K00116	K00116	K00116
16.8	NC_017219	2786662-2786609	WP_012578681.1	BLIJ_RS12785	-1	glycosyl hydrolase	UTR	-	-	G	K01183,K01197,K01227,K12373	-	K01227
16.79	NZ_AP012330	210641-210700	WP_033524186.1	BBPC_RS00790	1	alpha-arabinofuranosidase	UTR	-	-	G	K17624	-	K17624
16.78	NZ_CP010849	2043973-2043899	WP_044380838.1	TU94_RS08155	-1	transcriptional regulator	sequester RBS or AUG	-	-	K	-	K09012	K09012
16.75	NZ_CP024160	245313-245260	WP_099431464.1	CSV91_RS01110	-1	ketopantoate reductase family protein	inside ORF	-	-	H	K00077	K00077	K00077
16.74	NZ_CP007003	956842-956896	WP_039662201.1	X956_RS04470	1	L-fucose isomerase	sequester RBS or AUG	-	-	G	K01818	K01818	K01818
16.73	NC_015758.1	183316-183369	WP_003905246.1	MAF_RS00845	1	NAD(P) transhydrogenase subunit beta	UTR	-	-	C	K00325	K00325	K00325
16.73	NC_008769.1	214866-214919	WP_003905246.1	BCG_RS01000	1	NAD(P) transhydrogenase subunit beta	UTR	-	-	C	K00325	K00325	K00325
16.73	NC_015848.1	191637-191690	WP_003905246.1	MCAN_RS00870	1	NAD(P) transhydrogenase subunit beta	UTR	-	-	C	K00325	K00325	K00325
16.73	NC_000962	184969-185022	NP_214671.1	Rv0157	1	NAD(P) transhydrogenase subunit beta PntB	UTR	-	-	C	K00325	K00325	K00325
16.71	NC_014169	1864966-1865027	WP_007052469.1	BLJ_RS07880	1	gfo/Idh/MocA family oxidoreductase	sequester RBS or AUG	-	-	S	-	K00078	K00078
16.71	NC_014644	223569-223625	YP_003985306.1	HMPREF0421_20197	1	hypothetical protein	UTR	-	-	K	K02529	-	K02529
16.69	NZ_CP024160	1415774-1415725	WP_099432203.1	CSV91_RS06205	-1	LacI family DNA-binding transcriptional regulator	UTR	-	-	K	K02529	-	K02529
16.68	NZ_CP012477	285368-285421	WP_054009723.1	AL755_RS01335	1	ABC transporter ATP-binding protein	UTR	-	-	P	K02049	K02049	K02049
16.68	NZ_LT706985	1275582-1275638	WP_076389139.1	CZ356_RS06130	1	MFS transporter	sequester RBS or AUG	-	-	E	K02511,K02575,K13021	-	K02511
16.66	NZ_CP009220	2493014-2492961	WP_053545655.1	CDES_RS11560	-1	glucosamine-6-phosphate deaminase	inside ORF	-	-	G	K01057,K02564,K02804	K02564	K02564
16.66	NZ_CP011112	3020465-3020530	WP_052592500.1	VV02_RS14365	1	30S ribosomal protein S1	inside ORF	-	-	J	K02945	K02945	K02945
16.66	NC_023036	4181172-4181233	WP_019511607.1	D174_RS19485	1	hypothetical protein	UTR	-	-	-	-	-	-
16.66	NZ_CP011022	4181243-4181304	WP_019511607.1	MyAD_RS19495	1	hypothetical protein	UTR	-	-	-	-	-	-
16.65	NZ_CP014475	3983075-3983127	WP_003889766.1	MPHLCCUG_RS19105	1	DNA-3-methyladenine glycosylase	UTR	-	-	K	K13529,K15051	K13529	K13529
16.64	NZ_CP015732	1628239-1628298	WP_069950409.1	ASPU41_RS07570	1	hypothetical protein	sequester RBS or AUG	-	-	-	-	-	-
16.63	NZ_CP015603	195172-195101	WP_095530799.1	IMCC25003_RS00950	-1	orotate phosphoribosyltransferase	inside ORF	-	-	F	K00762	K00762	K00762
16.62	NZ_CP011542	1400440-1400500	WP_047261840.1	CMUST_RS06530	1	hypothetical protein	UTR	1400456-1401772	sequester RBS or AUG	-	-	-	-
16.62	NC_008268	7784307-7784251	WP_011598941.1	RHA1_RS35505	-1	NADH dehydrogenase	UTR	-	-	C	K03885	K03885	K03885
16.61	NZ_AP012330	429639-429691	WP_033524200.1	BBPC_RS01680	1	MFS transporter	UTR	429642-430973	inside ORF	E	-	-	-
16.6	NZ_CP011269	3617008-3616949	WP_003884756.1	XA26_RS17315	-1	30S ribosomal protein S1	inside ORF	-	-	J	K02945	K02945	K02945
16.6	NZ_CP014475	2811559-2811500	WP_003886152.1	MPHLCCUG_RS13480	-1	30S ribosomal protein S1	inside ORF	-	-	J	K02945	K02945	K02945
16.6	NZ_CP013747	3355696-3355746	WP_058931444.1	AU252_RS15200	1	ABC transporter substrate-binding protein	sequester RBS or AUG	-	-	E	K02030	K02030	K02030
16.58	NZ_CP020567	17269-17329	WP_078939020.1	B6264_RS00060	1	hypothetical protein	sequester RBS or AUG	-	-	S	-	-	-
16.58	NZ_CP023778	8308608-8308556	WP_098699204.1	CRH09_RS37120	-1	alpha/beta hydrolase	sequester RBS or AUG	-	-	I	-	-	-
16.58	NZ_LT821227	1387731-1387665	WP_079536684.1	B5449_RS06055	-1	hypothetical protein	UTR	-	-	M	K20276	-	K20276
16.57	NC_014218	123085-123135	WP_049765780.1	ARCH_RS00470	1	ATP-binding protein	inside ORF	-	-	V	K07133	-	K07133
16.56	NC_013174	2323554-2323610	WP_015772390.1	JDEN_RS10685	1	arabinogalactan endo-1,4-beta-galactosidase	sequester RBS or AUG	-	-	G	K01224	K01224	K01224
16.55	NC_009342	735566-735510	WP_003854411.1	CGR_RS03515	-1	UDP-glucose 4-epimerase GalE	inside ORF	-	-	M	K01784	K01784	K01784
16.55	NZ_CP009583	2122575-2122626	WP_038622451.1	CUL210931_RS09775	1	Na+/H+ antiporter subunit E	inside ORF	-	-	P	K05569	K05569	K05569
16.55	NZ_CP018762	817552-817601	WP_084201920.1	BOH66_RS04080	1	TetR/AcrR family transcriptional regulator	UTR	-	-	K	-	-	-
16.54	NZ_CP020567	651063-651111	WP_030291127.1	B6264_RS02840	1	sugar ABC transporter substrate-binding protein	UTR	-	-	G	K10543,K10552	K10552,K10439	K10552
16.54	NZ_HG917972	2228845-2228895	WP_011740189.1	MMARE11_RS09125	1	hypothetical protein	sequester RBS or AUG	-	-	S	K07044	K07044	K07044
16.53	NZ_CP016282	2539464-2539403	WP_066596432.1	PA27867_RS11370	-1	alcohol dehydrogenase	sequester RBS or AUG	-	-	E	K00001,K00008,K18369	K18369	K18369
16.53	NC_014644	1531081-1531024	YP_003986341.1	HMPREF0421_21236	-1	putative cytoplasmic protein	inside ORF	-	-	S	-	-	-
16.52	NZ_AP017369	1657111-1657172	WP_096455820.1	N24_RS07815	1	MerR family transcriptional regulator	UTR	-	-	K	-	-	-
16.52	NC_018681	466485-466426	WP_014981231.1	O3I_RS02080	-1	alpha/beta hydrolase	sequester RBS or AUG	-	-	I	-	-	-
16.52	NZ_CP019229	146536-146474	WP_068751398.1	BKM78_RS00755	-1	CsbD family protein	inside ORF	-	-	S	-	-	-
16.51	NC_017300	1995873-1995926	WP_013242677.1	CP1002_RS09075	1	cardiolipin synthase	UTR	-	-	I	K06131	K06131	K06131
16.5	NZ_AP017457	1187659-1187715	WP_096382401.1	AUMI_RS05890	1	NINE protein	inside ORF	-	-	K	-	-	-
16.5	NZ_CP014518	1024306-1024253	WP_066495979.1	SA2016_RS04845	-1	hypothetical protein	inside ORF	-	-	-	-	-	-
16.49	NZ_CP008953	1154197-1154251	WP_038508827.1	AJAP_RS05720	1	hypothetical protein	UTR	1154221-1154949	sequester RBS or AUG	S	-	K00540	K00540
16.49	NZ_CP017696	170394-170451	WP_015021324.1	BA20089_RS00705	1	NAD(P)/FAD-dependent oxidoreductase	UTR	-	-	C	K03885	K03885	K03885
16.49	NZ_CP017150	3773876-3773930	WP_069600974.1	BLSMQ_RS17335	1	50S ribosomal protein L36	sequester RBS or AUG	-	-	J	K02919	K02919	K02919
16.49	NC_014246	1518925-1518981	WP_013189307.1	HMPREF0573_RS06470	1	50S ribosomal protein L19	sequester RBS or AUG	-	-	J	K02884	K02884	K02884
16.47	NZ_CP015235	133189-133127	WP_032383963.1	A3L23_RS00625	-1	gamma-aminobutyraldehyde dehydrogenase	UTR	-	-	C	K00130	-	K00130
16.47	NZ_CP015220	3411253-3411315	WP_048319745.1	A3Q41_RS16235	1	gamma-aminobutyraldehyde dehydrogenase	UTR	-	-	C	K00130	-	K00130
16.46	NZ_CP014869	2170380-2170321	WP_039207480.1	A2T55_RS09725	-1	30S ribosomal protein S1	inside ORF	-	-	J	K02945	K02945	K02945
16.45	NZ_CP017717	5653656-5653608	WP_018560138.1	BKM31_RS25565	-1	sugar ABC transporter	sequester RBS or AUG	-	-	G	K10543,K10552	K10552,K10439	K10552
16.44	NZ_AP017457	1240808-1240861	WP_096382488.1	AUMI_RS06085	1	type I pantothenate kinase	UTR	-	-	H	K00867	K00867	K00867
16.43	NC_018142	301894-301959	WP_014845419.1	HMPREF9154_RS01395	1	hypothetical protein	UTR	-	-	-	-	-	-
16.42	NC_014616	1713278-1713216	WP_013390190.1	BBIF_RS07240	-1	thymidylate synthase	UTR	1713271-1713137	inside ORF	F	K00560	K00560	K00560
16.42	NZ_CP016793	7916418-7916360	WP_083268444.1	BBK82_RS38035	-1	hypothetical protein	UTR	-	-	-	-	-	-
16.41	NC_008596	3078808-3078757	YP_887327.1	MSMEG_3009	-1	2,5-dichloro-2,5-cyclohexadiene-1,4-diol dehydrogenase	sequester RBS or AUG	-	-	I	-	K00038	K00038
16.41	NZ_CP010407	2463738-2463683	WP_052499648.1	SVTN_RS10835	-1	pullulanase-type alpha-1,6-glucosidase	UTR	2463700-2463563	sequester RBS or AUG	G	K01200	K01200,K21575,K01176	K01200
16.4	NZ_CP021252	192948-193016	WP_086890459.1	CBE89_RS01090	1	hypothetical protein	inside ORF	-	-	-	-	-	-
16.38	NZ_CP006714	253813-253864	WP_076611145.1	B2258_RS00940	1	IS3 family transposase	UTR	253829-253975	sequester RBS or AUG	L	K07483	K07497,K07483	K07483
16.38	NC_014169	239921-239972	WP_076611145.1	BLJ_RS00980	1	IS3 family transposase	UTR	239937-240083	sequester RBS or AUG	L	K07483	K07497,K07483	K07483
16.36	NZ_AP012322	1197777-1197844	WP_003826640.1	BBAG_RS04860	1	YraN family protein	UTR	-	-	L	K07460	K07460	K07460
16.35	NZ_CP011773	4094521-4094465	WP_047331336.1	AB431_RS19610	-1	hypothetical protein	inside ORF	-	-	-	-	-	-
16.33	NZ_CP007287	1691827-1691880	WP_033491259.1	bcor_RS06865	1	VOC family protein	sequester RBS or AUG	-	-	E	K01759	-	K01759
16.33	NZ_CP006018	1664773-1664826	WP_033491259.1	BINDI_RS06740	1	VOC family protein	sequester RBS or AUG	-	-	E	K01759	-	K01759
16.33	NZ_CP007003	1534199-1534138	WP_039662692.1	X956_RS07145	-1	sugar (glycoside-pentoside-Hexuronide) transporter	UTR	1534159-1532711	sequester RBS or AUG	G	K03292	-	K03292
16.32	NZ_AP017896	593765-593708	WP_077240506.1	CHIBA101_RS02465	-1	MFS transporter	UTR	593744-593604	sequester RBS or AUG	E	-	-	-
16.32	NC_013203	432964-433017	WP_012808465.1	APAR_RS01945	1	hypothetical protein	sequester RBS or AUG	-	-	-	-	-	-
16.32	NZ_CP011546	857566-857513	WP_047259334.1	CUTER_RS04050	-1	glycogen synthase	inside ORF	-	-	G	K16148	K16148	K16148
16.31	NC_012704	1439672-1439725	WP_012731844.1	CKROP_RS05980	1	IclR family transcriptional regulator	UTR	-	-	K	-	-	-
16.29	NZ_CP020468	646951-647003	WP_081170840.1	B6G06_RS02565	1	sugar ABC transporter substrate-binding protein	sequester RBS or AUG	-	-	G	-	-	-
16.29	NC_009338	4195679-4195623	WP_011894786.1	MFLV_RS19775	-1	dUTPase	inside ORF	-	-	S	-	-	-
16.29	NC_010168	1070998-1070939	WP_012244677.1	RSAL33209_RS05450	-1	hypothetical protein	UTR	-	-	-	-	-	-
16.28	NZ_CP015866	4484722-4484667	WP_064729450.1	Spa2297_RS20440	-1	decaprenylphosphoryl-beta-D-ribose oxidase	sequester RBS or AUG	-	-	C	K16653	K16653	K16653
16.27	NC_020506	1149035-1149091	WP_015650967.1	H924_RS05470	1	hypothetical protein	inside ORF	-	-	J	K05592	K05592	K05592
16.27	NC_014363	208494-208553	WP_013251064.1	OLSU_RS08990	1	LysR family transcriptional regulator	inside ORF	-	-	K	-	-	-
16.26	NZ_CP013979	3880103-3880043	WP_067879843.1	ATC03_RS17315	-1	hypothetical protein	UTR	-	-	G	K01187	-	K01187
16.26	NC_017218	822879-822931	WP_014483649.1	HMPREF9228_RS03350	1	recombinase RecA	inside ORF	-	-	L	K03553	K03553	K03553
16.26	NZ_CP009246	1947958-1948017	WP_075730241.1	CFLV_RS08970	1	ABC transporter ATP-binding protein	UTR	-	-	V	K06147	-	K06147
16.26	NC_013929	9274780-9274829	WP_013005747.1	SCAB_RS39965	1	L-asparagine permease	inside ORF	-	-	E	K03293,K11738	K11738	K11738
16.25	NZ_CP012150	5969358-5969296	WP_049747548.1	AFA91_RS27860	-1	SAM-dependent methyltransferase	inside ORF	-	-	J	-	-	-
16.24	NZ_CP011489	1614744-1614691	WP_052609310.1	IMCC26256_RS07585	-1	HNH endonuclease	inside ORF	-	-	L	-	-	-
16.24	NC_016782	540599-540658	WP_014303002.1	CD241_RS02710	1	membrane protein	inside ORF	-	-	S	K09167	K09167	K09167
16.24	NC_013441	1890303-1890247	WP_012833628.1	GBRO_RS08895	-1	aldehyde oxidase	sequester RBS or AUG	-	-	C	K00087,K03518,K07302,K13483	K12528	K12528
16.23	NC_017186	6403001-6403057	WP_009949921.1	RAM_RS48360	1	IS110 family transposase	UTR	-	-	L	-	K07486	K07486
16.22	NC_014830	22911-22856	WP_013490904.1	INTCA_RS00110	-1	hypothetical protein	UTR	-	-	-	-	-	-
16.22	NC_009338	3798413-3798354	WP_011894419.1	MFLV_RS17880	-1	30S ribosomal protein S1	inside ORF	-	-	J	K02945	K02945	K02945
16.22	NZ_CP011773	572894-572950	WP_052960162.1	AB431_RS02575	1	hypothetical protein	inside ORF	-	-	-	-	-	-
16.19	NZ_AP012326	1524993-1524940	WP_003839768.1	BBDE_RS06580	-1	alcohol dehydrogenase	UTR	-	-	S	K13953	-	K13953
16.19	NZ_CP015208	226162-226228	WP_070955184.1	A4Z71_RS01140	1	2-keto-myo-inositol dehydratase	sequester RBS or AUG	-	-	G	K03335	K03335	K03335
16.19	NZ_AP017975	3509660-3509602	WP_029259385.1	MST3598_RS16730	-1	sugar ABC transporter ATP-binding protein	sequester RBS or AUG	-	-	G	K10441,K10562	K10562,K10441,K10822	K10562
16.19	NZ_CP011883	408604-408663	WP_054880767.1	B586_RS01890	1	hypothetical protein	inside ORF	-	-	S	-	-	-
16.19	NC_008268	2609128-2609176	WP_011595193.1	RHA1_RS12030	1	alanine racemase	UTR	-	-	E	K01753	K01753	K01753
16.18	NZ_CP015407	148239-148293	WP_084079707.1	A4U98_RS00670	1	hypothetical protein	UTR	-	-	-	-	-	-
16.18	NC_017834	573407-573353	WP_080571623.1	BANAN_RS08175	-1	hypothetical protein	UTR	-	-	-	-	-	-
16.18	NZ_CP007003	232466-232522	WP_080753871.1	X956_RS01025	1	FMN-binding negative transcriptional regulator	UTR	-	-	-	-	K07734	K07734
16.17	NC_019673	3146208-3146270	WP_015100378.1	BN6_RS42935	1	hypothetical protein	UTR	-	-	-	-	-	-
16.16	NZ_CP010433	357063-357123	WP_004268403.1	BAA6_RS01455	1	mannose-1-phosphate guanylyltransferase	UTR	-	-	M	K00971,K16011	K00971	K00971
16.16	NC_017217	357063-357123	WP_004268403.1	BAA6_RS01455	1	mannose-1-phosphate guanylyltransferase	UTR	-	-	M	K00971,K16011	K00971	K00971
16.15	NZ_AP012332	351111-351171	WP_009994687.1	GAVG_RS01325	1	glycosyl transferase	sequester RBS or AUG	-	-	M	K00721,K20534	K20534	K20534
16.15	NC_013174	2592010-2592060	WP_015772660.1	JDEN_RS12130	1	anti-sigma factor antagonist	UTR	-	-	T	K20978	-	K20978
16.14	NZ_AP012325	500565-500623	WP_003835655.1	BBCT_RS02095	1	sugar ABC transporter substrate-binding protein	sequester RBS or AUG	-	-	G	K02027,K10117	K10117	K10117
16.14	NZ_AP012330	582184-582242	WP_080550603.1	BBPC_RS02385	1	sugar ABC transporter substrate-binding protein	sequester RBS or AUG	-	-	G	K02027,K10117	K10117	K10117
16.13	NC_020517	1198206-1198160	WP_015438770.1	BBR_RS15265	-1	hypothetical protein	UTR	-	-	-	-	-	-
16.13	NZ_LT900217	820786-820735	WP_096227034.1	BN3560_RS03630	-1	hypothetical protein	UTR	-	-	-	-	-	-
16.11	NZ_CP016353	2729216-2729267	WP_091797384.1	BAY61_RS12710	1	hypothetical protein	sequester RBS or AUG	-	-	S	K06880	K06880	K06880
16.1	NC_009077	3939077-3939026	WP_011856244.1	MJLS_RS18635	-1	(2Fe-2S)-binding protein	UTR	-	-	P	-	-	-
16.1	NC_015953	1565172-1565240	WP_014045311.1	SACTE_RS06915	1	TetR family transcriptional regulator	UTR	-	-	K	-	-	-
16.09	NZ_CP015098	5995834-5995780	WP_062928977.1	A4E84_RS26725	-1	MarR family transcriptional regulator	UTR	-	-	L	-	-	-
16.08	NC_015656	3985397-3985335	WP_013874556.1	FSYMDG_RS16640	-1	ATPase	UTR	-	-	S	K06921	K06921	K06921
16.07	NC_014318	9468510-9468454	YP_003770730.1	AMED_8633	-1	gas vesicle protein GvpA	inside ORF	-	-	S	-	K23262	K23262
16.07	NZ_CP015407	894076-894146	WP_014698262.1	A4U98_RS03835	1	nucleoside hydrolase	UTR	-	-	F	K01239	K01239	K01239
16.07	NC_017834	1890249-1890201	WP_014698343.1	BANAN_RS07760	-1	alpha-galactosidase	UTR	-	-	G	K07407	K07407	K07407
16.07	NZ_CP017717	4124855-4124911	WP_080039377.1	BKM31_RS18760	1	CBS domain-containing protein	inside ORF	-	-	-	-	-	-
16.07	NZ_CP013129	3448862-3448808	WP_055643241.1	AQF52_RS15265	-1	hypothetical protein	sequester RBS or AUG	-	-	-	-	-	-
16.06	NZ_CP013747	2996339-2996282	WP_058932936.1	AU252_RS13495	-1	copper oxidase	UTR	2996305-2995154	sequester RBS or AUG	Q	-	K22348	K22348
16.05	NC_015738	2989223-2989276	WP_013981082.1	EGYY_RS12650	1	serine/threonine-protein phosphatase	UTR	-	-	T	K20074	K20074	K20074
16.05	NC_014215	876756-876694	WP_013160682.1	PFREUD_RS03765	-1	methylmalonyl-CoA mutase small subunit	UTR	-	-	I	K01847,K03763,K14447	-	K01847
16.04	NZ_CP014196	2275221-2275286	WP_021470388.1	AUT26_RS10230	1	30S ribosomal protein S1	inside ORF	-	-	J	K02945	K02945	K02945
16.04	NC_018681	3190100-3190039	WP_014983670.1	O3I_RS14450	-1	5-aminolevulinate synthase	UTR	-	-	E	K00639,K00643,K00652	K00643	K00643
16.03	NZ_CP009755	27231-27283	WP_066651172.1	NI26_RS00130	1	sugar phosphate isomerase/epimerase	sequester RBS or AUG	-	-	G	-	-	-
16.01	NC_014169	814071-814139	WP_010080793.1	BLJ_RS03330	1	GntR family transcriptional regulator	UTR	-	-	K	K07978,K07979	K07979	K07979
16.01	NC_012490	3959281-3959328	WP_020908114.1	RER_RS20095	1	cytosol aminopeptidase	UTR	-	-	E	K01255	K01255	K01255
16	NZ_CP011491	3061381-3061433	WP_003932261.1	MYVA_RS14355	1	acyl-CoA synthetase	UTR	3061390-3061578	inside ORF	I	K12426,K12428,K21059	K12426	K12426
16	NZ_CP019229	1577319-1577267	WP_078919828.1	BKM78_RS07235	-1	aquaporin family protein	UTR	-	-	G	K02440	K02440	K02440
15.99	NC_023036	4248495-4248433	WP_019512447.1	D174_RS19810	-1	F0F1 ATP synthase subunit C	sequester RBS or AUG	-	-	C	K02110	K02110	K02110
15.99	NZ_CP011022	4248566-4248504	WP_019512447.1	MyAD_RS19820	-1	F0F1 ATP synthase subunit C	sequester RBS or AUG	-	-	C	K02110	K02110	K02110
15.99	NC_012522	4334716-4334769	WP_012691214.1	ROP_RS19920	1	hypothetical protein	inside ORF	-	-	-	-	-	-
15.97	NZ_AP014938	437430-437480	WP_060823767.1	RM6536_RS01640	1	RNA-binding S4 domain-containing protein	inside ORF	-	-	S	K14761	K14761	K14761
15.96	NZ_CP015732	3306175-3306228	WP_069951599.1	ASPU41_RS15065	1	LacI family DNA-binding transcriptional regulator	sequester RBS or AUG	-	-	K	K02529	K02529	K02529
15.96	NZ_CP022436	1910566-1910516	WP_089597312.1	CGK93_RS08610	-1	sensor histidine kinase	UTR	-	-	T	K02476	K02476	K02476
15.95	NZ_CP019688	718849-718909	WP_095659498.1	CGLAU_RS03530	1	hypothetical protein	sequester RBS or AUG	-	-	-	-	-	-
15.95	NZ_CP017674	3091177-3091233	WP_055838132.1	BJP65_RS14290	1	DUF485 domain-containing protein	sequester RBS or AUG	-	-	S	-	-	-
15.94	NZ_CP020715	3524655-3524708	WP_085020769.1	B5808_RS16425	1	hypothetical protein	inside ORF	-	-	-	-	-	-
15.93	NC_010397	1789584-1789640	YP_001702524.1	MAB_1787	1	Bacteriophage protein	UTR	-	-	-	-	-	-
15.93	NZ_CP014955	1772773-1772829	WP_005110303.1	A3O00_RS08870	1	hypothetical protein	UTR	-	-	-	-	-	-
15.91	NC_011593	1483460-1483519	WP_012577635.1	BLON_RS06700	1	hypothetical protein	inside ORF	-	-	-	-	-	-
15.9	NZ_CP008802	1434577-1434519	WP_026429213.1	FB03_RS06045	-1	hypothetical protein	UTR	-	-	-	-	-	-
15.89	NZ_CP017812	2085482-2085428	WP_071164778.1	BK816_RS08520	-1	hypothetical protein	inside ORF	-	-	V	K03427	-	K03427
15.89	NZ_CP017674	2563384-2563433	WP_083285835.1	BJP65_RS11740	1	LacI family DNA-binding transcriptional regulator	inside ORF	-	-	K	K02529	K02529	K02529
15.88	NZ_CP022436	4224508-4224564	WP_089596204.1	CGK93_RS19300	1	hypothetical protein	UTR	-	-	-	-	-	-
15.88	NZ_CP007443	217067-217115	WP_038443921.1	BADO_RS00830	1	hypothetical protein	UTR	-	-	G	K02027	-	K02027
15.88	NZ_CP014513	210467-210404	WP_066274921.1	AX769_RS00955	-1	hypothetical protein	sequester RBS or AUG	-	-	G	K10439	-	K10439
15.87	NZ_CP008889	2422894-2422838	WP_038569184.1	HX89_RS10945	-1	TetR/AcrR family transcriptional regulator	sequester RBS or AUG	-	-	K	-	-	-
15.86	NZ_CP012479	386851-386793	WP_054010188.1	AL755_RS05765	-1	DUF4245 domain-containing protein	UTR	-	-	S	-	-	-
15.85	NZ_CP015732	1748515-1748566	WP_069950500.1	ASPU41_RS08160	1	acetone carboxylase subunit alpha	sequester RBS or AUG	-	-	E	K01474,K10701	K10854	K10854
15.85	NZ_CP016793	824349-824401	ANZ35417.1	BBK82_RS48620	1	hypothetical protein	sequester RBS or AUG	-	-	G	K05349	-	K05349
15.84	NC_011593	684195-684134	WP_012577003.1	BLON_RS03065	-1	gfo/Idh/MocA family oxidoreductase	sequester RBS or AUG	-	-	S	-	K00078	K00078
15.84	NZ_CP018783	3814213-3814266	WP_079238717.1	BUE88_RS18120	1	peptide ABC transporter substrate-binding protein	sequester RBS or AUG	-	-	E	K02035	K02035	K02035
15.84	NC_018581	5108419-5108476	WP_014928471.1	KTR9_RS23580	1	DUF2236 domain-containing protein	sequester RBS or AUG	-	-	S	-	-	-
15.84	NC_018027	2664513-2664572	WP_014815828.1	MYCCH_RS12620	1	30S ribosomal protein S1	inside ORF	-	-	J	K02945	K02945	K02945
15.82	NC_017093	7097523-7097475	WP_014446690.1	AMIS_RS32425	-1	tryptophan 2,3-dioxygenase	UTR	7097496-7097143	sequester RBS or AUG	E	K00453	K00453	K00453
15.82	NC_014550	3030192-3030140	WP_013350023.1	AARI_RS14455	-1	amino acid decarboxylase	inside ORF	-	-	E	K01584,K01585	K01584	K01584
15.81	NC_002944	1887618-1887559	WP_010949332.1	MAP_RS08785	-1	TetR family transcriptional regulator	UTR	1887575-1887483	sequester RBS or AUG	K	-	-	-
15.8	NZ_AP017900	4227960-4227909	WP_081986163.1	NSERUTF1_RS19455	-1	cytochrome P450	inside ORF	-	-	Q	K00493	K23139	K23139
15.8	NZ_CP019606	3143239-3143292	WP_077686857.1	BW730_RS14350	1	MgtC/SapB family protein	sequester RBS or AUG	-	-	S	K07507	K07507	K07507
15.79	NZ_CP015849	5047550-5047500	WP_064535327.1	A8713_RS21920	-1	hypothetical protein	UTR	5047531-5047439	sequester RBS or AUG	K	-	-	-
15.78	NC_014814	3577814-3577873	WP_041788667.1	MSPYR1_RS17045	1	aldehyde dehydrogenase	inside ORF	-	-	C	K00128	-	K00128
15.78	NC_008146	1193844-1193903	WP_011558509.1	MMCS_RS05500	1	hypothetical protein	inside ORF	-	-	J	K05808	K05808	K05808
15.77	NZ_LT900217	2091859-2091910	WP_041239244.1	BN3560_RS08960	1	co-chaperone GroES	UTR	-	-	O	K04078	K04078	K04078
15.77	NZ_CP018082	376014-376071	WP_071925906.1	BOX37_RS01685	1	hypothetical protein	sequester RBS or AUG	-	-	-	-	-	-
15.76	NZ_CP017421	4114296-4114351	WP_021473304.1	ARZXY2_RS18885	1	MFS transporter	inside ORF	-	-	E	-	K08172	K08172
15.75	NZ_CP017421	304935-304879	WP_043427150.1	ARZXY2_RS01460	-1	hypothetical protein	UTR	-	-	-	-	-	-
15.75	NZ_AP017457	521488-521549	WP_096383409.1	AUMI_RS02580	1	ammonium transporter	inside ORF	-	-	P	K03320	K03320	K03320
15.75	NZ_AP017900	5180104-5180039	WP_033091179.1	NSERUTF1_RS24110	-1	KR domain-containing protein	inside ORF	-	-	I	-	K00059	K00059
15.74	NZ_AP012331	1087095-1087156	WP_033519048.1	BBSC_RS04465	1	hypothetical protein	sequester RBS or AUG	-	-	-	-	-	-
15.74	NZ_CP011402	1266680-1266733	WP_066662379.1	AAY81_RS05420	1	ribonuclease HII	UTR	-	-	L	K03470	K03470	K03470
15.73	NZ_CP011311	906581-906635	WP_035105764.1	UL81_RS04305	1	DUF4245 domain-containing protein	UTR	-	-	S	-	-	-
15.72	NC_021252	7469565-7469511	WP_016336960.1	AORI_RS74380	-1	DUF385 domain-containing protein	UTR	7469541-7468801	sequester RBS or AUG	S	-	K00540	K00540
15.72	NZ_AP017900	957415-957359	WP_096490382.1	NSERUTF1_RS04405	-1	IS4 family transposase	UTR	957396-957292	sequester RBS or AUG	L	-	K07495	K07495
15.71	NZ_CP007456	1901260-1901199	WP_039199175.1	AH68_RS08170	-1	hypothetical protein	UTR	1901257-1901174	inside ORF	L	-	-	-
15.7	NZ_CP017695	1636840-1636906	WP_026643490.1	BP20092_RS06750	1	LacI family transcriptional regulator	sequester RBS or AUG	-	-	K	K02529,K17640	K02529	K02529
15.7	NC_003155	2358373-2358320	WP_037647332.1	SAVERM_RS10160	-1	membrane protein	UTR	-	-	S	-	-	-
15.69	NZ_CP004350	2910386-2910434	WP_006822535.1	CCASEI_RS13210	1	hypothetical protein	UTR	-	-	-	-	-	-
15.69	NC_012522	7609996-7610064	WP_063721431.1	ROP_RS40775	1	hypothetical protein	UTR	-	-	-	-	-	-
15.69	NZ_CP007003	1174479-1174420	WP_039662359.1	X956_RS05495	-1	30S ribosomal protein S1	inside ORF	-	-	J	K02945	K02945	K02945
15.68	NC_021252	4847596-4847645	WP_016334765.1	AORI_RS63105	1	helix-turn-helix domain-containing protein	UTR	4847603-4848331	inside ORF	K	-	K23779	K23779
15.68	NZ_AP017369	2337810-2337750	WP_096456878.1	N24_RS10865	-1	NADP-specific glutamate dehydrogenase	UTR	-	-	E	K00261,K00262	K00262	K00262
15.68	NZ_CP018151	3018889-3018838	WP_083569385.1	BMW26_RS14505	-1	hypothetical protein	sequester RBS or AUG	-	-	G	K10439	-	K10439
15.68	NZ_CP007490	1202741-1202801	WP_051636338.1	RHOLA_RS05925	1	branched-chain amino acid ABC transporter permease	sequester RBS or AUG	-	-	E	K01997,K11956	K11956,K01997	K01997
15.68	NZ_CP007003	1882450-1882400	WP_080753862.1	X956_RS08635	-1	hypothetical protein	UTR	1882440-1881379	sequester RBS or AUG	S	K07507	K07507	K07507
15.67	NZ_CP011489	878644-878705	WP_052608502.1	IMCC26256_RS04175	1	hypothetical protein	UTR	-	-	-	-	-	-
15.67	NZ_AP017896	773606-773660	WP_073451387.1	CHIBA101_RS03265	1	2-keto-myo-inositol dehydratase	sequester RBS or AUG	-	-	G	K00010,K03335	K03335	K03335
15.67	NZ_CP013991	2972568-2972515	WP_059290225.1	APT58_RS13885	-1	transcription antiterminator BglG	inside ORF	-	-	K	K02538,K03488	K03488	K03488
15.67	NZ_CP013859	175856-175802	WP_067194622.1	AB663_RS00910	-1	maltose ABC transporter substrate-binding protein	sequester RBS or AUG	-	-	G	K02027,K15770	K15770	K15770
15.66	NZ_CP017422	154094-154033	WP_031217263.1	ARZXY2_RS21385	-1	FAD-binding oxidoreductase	sequester RBS or AUG	-	-	C	-	-	-
15.66	NZ_CP016771	1070146-1070090	WP_095672720.1	B1s21160_RS05485	-1	NAD(P)/FAD-dependent oxidoreductase	inside ORF	-	-	Q	-	-	-
15.66	NZ_CP014518	1617992-1617930	WP_066502159.1	SA2016_RS07460	-1	nitrite reductase	UTR	1617988-1617692	inside ORF	C	K00362	K00362	K00362
15.65	NZ_CP013747	262426-262377	WP_058929155.1	AU252_RS01140	-1	aldehyde dehydrogenase	UTR	-	-	C	K00128	-	K00128
15.64	NC_021177	2195512-2195450	WP_031122320.1	SFUL_RS09650	-1	hypothetical protein	inside ORF	-	-	S	-	-	-
15.63	NZ_AP017896	313776-313728	WP_073454431.1	CHIBA101_RS01290	-1	serine/threonine protein kinase	sequester RBS or AUG	-	-	E	K00613	K00613	K00613
15.62	NC_014246	765509-765457	WP_004007837.1	HMPREF0573_RS03280	-1	hypothetical protein	sequester RBS or AUG	-	-	-	-	-	-
15.62	NZ_LN868939	363725-363784	WP_082668843.1	AMO33_RS18820	1	alpha/beta hydrolase	inside ORF	-	-	I	-	-	-
15.62	NZ_CP013747	3777164-3777116	WP_058931756.1	AU252_RS17175	-1	type I pantothenate kinase	sequester RBS or AUG	-	-	H	K00867	K00867	K00867
15.61	NZ_AP012322	854184-854242	WP_003826129.1	BBAG_RS03410	1	D-tyrosyl-tRNA(Tyr) deacylase	UTR	854206-854310	sequester RBS or AUG	J	K07560	K07560	K07560
15.61	NZ_CP007220	1991172-1991122	WP_064393451.1	BB28_RS09875	-1	leucyl aminopeptidase	UTR	1991138-1990929	sequester RBS or AUG	E	K01255	K01255	K01255
15.61	NC_011886	357905-357964	WP_015935562.1	ACHL_RS01655	1	dihydroxyacetone kinase subunit DhaK	inside ORF	-	-	G	K00863,K05878,K20902	K05878	K05878
15.6	NC_015683	1694931-1694996	WP_013242269.1	CULC22_RS07730	1	serine/threonine protein kinase	UTR	1694958-1695203	sequester RBS or AUG	K	K12132	K12132,K11912	K12132
15.6	NZ_CP012117	2034083-2034033	WP_065248377.1	DAD186_RS08980	-1	cytoplasmic protein	sequester RBS or AUG	-	-	S	-	-	-
15.6	NZ_CP016353	5375237-5375179	WP_091807161.1	BAY61_RS24705	-1	TetR/AcrR family transcriptional regulator	sequester RBS or AUG	-	-	K	K02167	-	K02167
15.59	NZ_CP014241	1152771-1152827	WP_045920027.1	Bang102_RS04535	1	MFS transporter	inside ORF	-	-	G	-	-	-
15.58	NZ_CP009249	723165-723214	WP_075733161.1	CPHO_RS03305	1	bifunctional folylpolyglutamate synthase/dihydrofolate synthase	UTR	723174-723305	inside ORF	H	K11754	K11754	K11754
15.58	NC_013204	1642309-1642246	WP_009304494.1	ELEN_RS06870	-1	XRE family transcriptional regulator	UTR	-	-	K	K19449,K20373	-	-
15.58	NZ_LT900217	2055612-2055559	WP_015539450.1	BN3560_RS08800	-1	DNA-binding response regulator	inside ORF	-	-	K	-	K02483	K02483
15.58	NC_013174	71727-71779	WP_012805844.1	JDEN_RS00320	1	DeoR/GlpR transcriptional regulator	UTR	-	-	K	K02081,K03436	K03436	K03436
15.58	NZ_CP012390	1356990-1357058	WP_053962210.1	AL705_RS05785	1	DNA polymerase III subunit delta'	UTR	-	-	L	K02341	K02341	K02341
15.57	NZ_CP008913	2171805-2171866	WP_038629526.1	DR71_RS09355	1	phosphoglycerate dehydrogenase	UTR	-	-	E	K00058	K00058	K00058
15.56	NZ_CP016775	288544-288594	WP_095684421.1	A1sIA105_RS01510	1	MarR family transcriptional regulator	UTR	-	-	K	-	-	-
15.56	NZ_CP011883	1112421-1112495	WP_054880502.1	B586_RS05315	1	hypothetical protein	UTR	-	-	-	-	-	-
15.55	NC_018720	2013830-2013775	WP_015022587.1	BAST_RS08055	-1	type II toxin-antitoxin system antitoxin, RelB/DinJ family	UTR	-	-	L	K07473,K18918	K07473	K07473
15.54	NZ_CP015732	3982498-3982554	WP_069952100.1	ASPU41_RS18175	1	hypothetical protein	sequester RBS or AUG	-	-	-	-	-	-
15.54	NC_010545	657867-657914	WP_012359799.1	CU_RS02720	1	PDZ domain-containing protein	inside ORF	-	-	O	K08372	K08372	K08372
15.54	NC_014246	1880212-1880265	WP_004006835.1	HMPREF0573_RS08165	1	response regulator	inside ORF	-	-	T	K22010	K22010	K22010
15.53	NZ_AP012327	552810-552725	WP_033500905.1	BBKW_RS02325	-1	O-acetylhomoserine aminocarboxypropyltransferase/cysteine synthase	UTR	-	-	H	K01740	K01740	K01740
15.53	NZ_AP012331	2861565-2861616	WP_033520022.1	BBSC_RS11610	1	amidohydrolase family protein	inside ORF	-	-	Q	-	-	-
15.51	NZ_CP011541	542196-542146	WP_083984340.1	CEPID_RS02575	-1	O-acetyl-L-homoserine sulfhydrolase	UTR	-	-	E	K01740	K01740	K01740
15.51	NZ_CP010407	7881746-7881797	WP_078908629.1	SVTN_RS35175	1	succinyl-CoA--3-ketoacid-CoA transferase	sequester RBS or AUG	-	-	I	K01028	-	K01028
15.5	NC_015564	932765-932832	WP_013805711.1	AS9A_RS04405	1	lipid-transfer protein	sequester RBS or AUG	-	-	I	-	-	-
15.5	NZ_CP006850	7515908-7515859	WP_025352942.1	NONO_RS39425	-1	hypothetical protein	UTR	-	-	S	-	-	-
15.49	NC_022198	288997-289056	WP_020975606.1	CARG_RS01425	1	adenylate kinase	inside ORF	-	-	F	K00939	K00939	K00939
15.49	NZ_CP007699	9065496-9065546	WP_046930147.1	T261_RS39710	1	type III effector protein	UTR	-	-	-	-	-	-
15.47	NZ_CP011502	3448673-3448731	WP_067860798.1	Aeryth_RS16260	1	NAD(P)/FAD-dependent oxidoreductase	UTR	3448678-3450315	inside ORF	O	K00384,K00568	-	K00384
15.47	NZ_CP022054	2197898-2197951	WP_083295710.1	CEQ06_RS09770	1	hypothetical protein	inside ORF	-	-	S	-	-	-
15.47	NC_013204	3050747-3050800	WP_015761298.1	ELEN_RS13155	1	hypothetical protein	UTR	-	-	-	-	-	-
15.47	NZ_CP020567	6756365-6756418	WP_030556438.1	B6264_RS29625	1	MarR family transcriptional regulator	UTR	-	-	K	-	-	-
15.47	NC_006361	4424930-4424995	WP_050768142.1	NFA_RS30625	1	hypothetical protein	inside ORF	-	-	-	-	-	-
15.46	NZ_CP015606	213250-213181	WP_095528056.1	IMCC26077_RS01135	-1	sugar ABC transporter ATP-binding protein	UTR	-	-	G	K10441	K10822	K10822
15.46	NZ_AP012330	1217386-1217319	WP_004222253.1	BBPC_RS05115	-1	hypothetical protein	sequester RBS or AUG	-	-	-	-	-	-
15.46	NZ_CP021992	403166-403220	WP_088455093.1	B7495_RS01925	1	sugar ABC transporter substrate-binding protein	UTR	-	-	G	K02027	K02027	K02027
15.45	NC_013715	1021609-1021661	WP_044150395.1	RMDY18_RS04100	1	hypothetical protein	sequester RBS or AUG	-	-	-	-	-	-
15.45	NZ_CP009438	2684874-2684812	WP_043500799.1	SGLAU_RS11560	-1	hypothetical protein	UTR	-	-	-	-	-	-
15.45	NZ_CP009124	7213814-7213751	WP_003977764.1	SLIV_RS32445	-1	LacI family transcriptional regulator	UTR	-	-	K	-	K02529	K02529
15.44	NZ_CP013673	2087311-2087255	WP_080771622.1	B624_RS08790	-1	glycosyltransferase family 2 protein	UTR	-	-	M	-	-	-
15.44	NZ_CP018762	3112412-3112459	WP_084202081.1	BOH66_RS14995	1	hypothetical protein	inside ORF	-	-	C	-	-	-
15.44	NC_008711	4054153-4054097	WP_043806379.1	AAUR_RS18450	-1	LacI family transcriptional regulator	UTR	4054149-4054009	inside ORF	K	K02529	K02529	K02529
15.43	NZ_CP014859	4943167-4943111	WP_069851373.1	TL08_RS20635	-1	YafY family transcriptional regulator	UTR	4943133-4941847	sequester RBS or AUG	K	-	-	-
15.43	NC_015953	1508400-1508345	WP_019992801.1	SACTE_RS06635	-1	transcriptional regulator	sequester RBS or AUG	-	-	K	-	K09012	K09012
15.42	NC_017093	7744888-7744823	WP_014447249.1	AMIS_RS35245	-1	electron transfer flavoprotein subunit beta	UTR	-	-	C	K03521,K22431	K03521	K03521
15.42	NC_018581	5174857-5174799	WP_014928529.1	KTR9_RS23900	-1	hypothetical protein	UTR	-	-	-	-	-	-
15.41	NZ_CP019304	2070139-2070197	WP_076799280.1	BWQ92_RS09390	1	gfo/Idh/MocA family oxidoreductase	inside ORF	-	-	S	-	-	-
15.4	NZ_CP011309	2690553-2690500	WP_003863146.1	YH66_RS12975	-1	phosphate ABC transporter, permease protein PstA	inside ORF	-	-	P	K02037,K02038	K02038	K02038
15.4	NC_003450	2735190-2735137	NP_601771.1	NCgl2484	-1	ABC transporter permease	inside ORF	-	-	P	K02037,K02038	K02038	K02038
15.4	NZ_CP020658	28885-28938	WP_011015222.1	B7P23_RS00130	1	phosphate ABC transporter, permease protein PstA	inside ORF	-	-	P	K02037,K02038	K02038	K02038
15.39	NZ_CP018002	1543147-1543107	WP_013161366.1	BMR99_RS06855	-1	transcriptional regulator	sequester RBS or AUG	-	-	K	-	K09012	K09012
15.38	NZ_CP012479	3422948-3422884	WP_054012412.1	AL755_RS19430	-1	universal stress protein	inside ORF	-	-	T	-	-	-
15.38	NC_010816	287435-287383	WP_007054436.1	BLD_RS01220	-1	aldose 1-epimerase	sequester RBS or AUG	-	-	G	K01785	K01785	K01785
15.38	NC_004307	261999-261947	NP_696523.1	BL1359	-1	hypothetical protein (aldose 1-epimerase)	sequester RBS or AUG	-	-	G	K01785	K01785	K01785
15.38	NZ_CP010407	3227892-3227837	WP_041129441.1	SVTN_RS14300	-1	hypothetical protein	sequester RBS or AUG	-	-	-	-	-	-
15.37	NZ_AP012322	606590-606650	WP_003825759.1	BBAG_RS02440	1	ABC transporter substrate-binding protein	sequester RBS or AUG	-	-	G	K10117	-	K10117
15.37	NZ_CP010411	473578-473639	WP_060620175.1	RY67_RS01995	1	fucose isomerase	sequester RBS or AUG	-	-	G	K02431	K02431	K02431
15.36	NZ_CP011005	3142426-3142370	WP_045076317.1	UM93_RS14870	-1	long-chain-fatty-acid--CoA ligase	UTR	-	-	I	K00666	K00666	K00666
15.36	NC_016109	778009-778069	WP_014133858.1	KSE_RS03350	1	carbohydrate-binding protein	UTR	-	-	G	-	-	-
15.36	NZ_CP011491	505581-505518	WP_060941622.1	MYVA_RS02330	-1	hypothetical protein	UTR	-	-	V	K01421	-	K01421
15.36	NC_003155	2967279-2967226	WP_037650111.1	SAVERM_RS12700	-1	mannosyltransferase	UTR	-	-	P	K02049	K02049	K02049
15.35	NC_017834	1206973-1206922	WP_014710595.1	BANAN_RS08255	-1	hypothetical protein	UTR	-	-	-	-	-	-
15.35	NZ_CP016954	2604770-2604819	WP_069102711.1	BFS79_RS11695	1	endo-beta-N-acetylglucosaminidase	sequester RBS or AUG	-	-	G	-	K01227	K01227
15.35	NZ_CP011340	5557595-5557641	WP_005317323.1	SPRI_RS23705	1	agmatinase	UTR	-	-	E	K01480	K01480	K01480
15.34	NZ_CP013200	3870920-3870873	WP_062293977.1	AS189_RS17180	-1	DNA alkylation repair protein	UTR	-	-	L	-	-	-
15.34	NZ_CP014513	1468942-1468876	WP_066277605.1	AX769_RS07210	-1	nitronate monooxygenase	inside ORF	-	-	S	K00459	K23948,K00459	K00459
15.34	NZ_CP014145	2872238-2872189	WP_067229883.1	AWU67_RS13115	-1	FAD-dependent oxidoreductase	UTR	-	-	E	K00274,K03343	K03343,K00274	K03343
15.34	NC_010612	2745480-2745416	WP_012394034.1	MMAR_RS11360	-1	TetR family transcriptional regulator	UTR	-	-	K	K03577,K21962	K21962	K21962
15.33	NZ_CP007456	830090-830149	WP_052189135.1	AH68_RS03510	1	hypothetical protein	UTR	830112-830189	sequester RBS or AUG	-	-	-	-
15.33	NC_009077	1406291-1406347	WP_011854979.1	MJLS_RS06560	1	alpha/beta hydrolase	UTR	-	-	I	K00433	K00433	K00433
15.32	NZ_AP012331	2977285-2977227	WP_033518477.1	BBSC_RS12000	-1	beta-glucosidase	UTR	-	-	G	K05349	K05349	K05349
15.31	NZ_CP013200	1273631-1273692	WP_062293039.1	AS189_RS05655	1	heavy metal translocating P-type ATPase	sequester RBS or AUG	-	-	P	-	-	-
15.31	NC_003450	1209941-1209997	NP_600382.1	NCgl1109	1	helicase	inside ORF	-	-	J	K05592	K05592	K05592
15.31	NZ_CP011546	1596657-1596597	WP_082121311.1	CUTER_RS07405	-1	heme-copper oxidase subunit III	UTR	-	-	C	K02276	K02276	K02276
15.3	NC_022657	7354175-7354127	WP_023561334.1	AFR_RS33845	-1	alpha-1,2-mannosidase	UTR	-	-	G	K13735	-	K13735
15.3	NZ_AP017457	749840-749893	WP_096381435.1	AUMI_RS03660	1	propionyl-CoA synthetase	sequester RBS or AUG	-	-	I	K01895,K01908	K01908	K01908
15.3	NZ_CP014145	710315-710365	WP_082716736.1	AWU67_RS03160	1	hypothetical protein	UTR	-	-	-	-	K08372	K08372
15.3	NC_012490	2862098-2862037	WP_019748095.1	RER_RS15290	-1	D-Ala-D-Ala carboxypeptidase	inside ORF	-	-	V	K01286	K01286	K01286
15.29	NZ_CP008913	533505-533558	WP_038626090.1	DR71_RS02185	1	CBS domain-containing protein	sequester RBS or AUG	-	-	S	-	-	-
15.29	NC_014363	264364-264414	WP_013251109.1	OLSU_RS01165	1	Fic family protein	UTR	-	-	K	-	-	-
15.28	NC_018580	9243-9187	WP_044505488.1	KTR9_RS00050	-1	hypothetical protein	UTR	-	-	-	-	-	-
15.27	NZ_CP016076	5692023-5692090	WP_075766329.1	UA74_RS24200	1	LysR family transcriptional regulator	sequester RBS or AUG	-	-	K	-	-	-
15.27	NZ_CP015732	3740542-3740604	WP_069951916.1	ASPU41_RS17020	1	CsbD family protein	inside ORF	-	-	K	-	-	-
15.27	NC_022198	841374-841433	WP_020976146.1	CARG_RS04130	1	30S ribosomal protein S1	inside ORF	-	-	J	K02945	K02945	K02945
15.27	NZ_CP013991	438395-438335	WP_059288621.1	APT58_RS02155	-1	esterase family protein	UTR	-	-	S	-	K18851	K18851
15.27	NC_015145	1917982-1918047	WP_013600871.1	ASPHE3_RS08800	1	30S ribosomal protein S1	inside ORF	-	-	J	K02945	K02945	K02945
15.27	NZ_CP013747	4860429-4860364	WP_056339708.1	AU252_RS22125	-1	30S ribosomal protein S1	inside ORF	-	-	J	K02945	K02945	K02945
15.26	NZ_CP012479	98837-98904	WP_054009970.1	AL755_RS04450	1	aldehyde dehydrogenase	UTR	-	-	C	K00128,K00130	-	K00128
15.25	NZ_AP017896	2027467-2027415	WP_073452388.1	CHIBA101_RS08425	-1	sugar ABC transporter substrate-binding protein	sequester RBS or AUG	-	-	G	-	-	-
15.25	NZ_CP013200	4027396-4027453	WP_005272117.1	AS189_RS17870	1	hypothetical protein	UTR	-	-	S	-	-	-
15.25	NC_002935	1881495-1881442	WP_014309483.1	DIP_RS23555	-1	hypothetical protein	sequester RBS or AUG	-	-	-	-	-	-
15.25	NC_013174	558606-558552	WP_015770806.1	JDEN_RS02550	-1	sugar ABC transporter substrate-binding protein	UTR	-	-	G	K02027	K02027	K02027
15.24	NZ_AP017557	1218594-1218651	WP_004568051.1	CGBL_RS05825	1	MFS transporter	UTR	-	-	E	-	-	-
15.24	NZ_CP021417	2530763-2530701	WP_014526457.1	CBE74_RS11790	-1	aldose epimerase	UTR	-	-	G	K01687,K01792	K01792	K01792
15.24	NZ_CP007490	330217-330150	WP_038501931.1	RHOLA_RS01590	-1	acetate--CoA ligase	sequester RBS or AUG	-	-	I	K01895	K01895	K01895
15.24	NZ_CP013738	2202150-2202088	WP_010057496.1	WQO_RS09685	-1	hypothetical protein	inside ORF	-	-	S	-	-	-
15.24	NC_010572	6048357-6048419	WP_003969400.1	SGR_RS25590	1	hypothetical protein	inside ORF	-	-	S	-	-	-
15.24	NZ_CP011522	6226773-6226835	WP_019763067.1	ABE83_RS26035	1	hypothetical protein	inside ORF	-	-	S	-	-	-
15.23	NC_016887	2129230-2129175	WP_014350152.1	NOCYR_RS09530	-1	alpha/beta hydrolase	UTR	-	-	I	-	K14731	K14731
15.22	NZ_CP015604	718815-718864	WP_095527074.1	IMCC26103_RS03680	1	hypothetical protein	UTR	-	-	-	-	-	-
15.22	NZ_CP014869	378305-378358	WP_082819226.1	A2T55_RS01660	1	TetR family transcriptional regulator	UTR	-	-	K	-	-	-
15.22	NZ_CP019705	2598046-2597990	WP_040355583.1	CA40472_RS11885	-1	aldehyde dehydrogenase	UTR	-	-	C	K00128,K00138,K18370	K00138	K00138
15.21	NZ_CP012677	473061-473110	WP_082358102.1	AOC05_RS02030	1	DUF3427 domain-containing protein	inside ORF	-	-	L	-	-	-
15.21	NZ_AP012327	2152210-2152151	WP_033501970.1	BBKW_RS09115	-1	sugar ABC transporter substrate-binding protein	sequester RBS or AUG	-	-	G	K02027,K10117	K10117,K02027	K02027
15.21	NZ_AP017369	2843690-2843740	WP_096457987.1	N24_RS13155	1	FadR family transcriptional regulator	inside ORF	-	-	K	K19776	K05799	K05799
15.21	NZ_CP016954	1301579-1301520	WP_081314604.1	BFS79_RS05970	-1	WhiB family transcriptional regulator	UTR	1301528-1301208	sequester RBS or AUG	K	K18955	K18955	K18955
15.2	NZ_LT635457	581940-581874	WP_072455931.1	BQ7111_RS02600	-1	alpha-mannosidase	UTR	-	-	G	K01191	K01191	K01191
15.19	NC_013124	1724947-1725012	WP_015799030.1	AFER_RS08470	1	DNA-binding protein	sequester RBS or AUG	-	-	K	-	-	-
15.18	NZ_CP008802	1274459-1274527	WP_081690048.1	FB03_RS05415	1	LuxR family transcriptional regulator	UTR	1274467-1274721	inside ORF	K	-	-	-
15.18	NZ_CP022544	1884464-1884403	WP_095508215.1	BPSOL_RS08000	-1	ABC transporter substrate-binding protein	sequester RBS or AUG	-	-	G	K02027,K17318	K17318	K17318
15.18	NZ_CP011530	3148105-3148046	WP_043075783.1	ABG82_RS15345	-1	transketolase	sequester RBS or AUG	-	-	G	K00615	K00615	K00615
15.18	NC_010168	1611245-1611182	WP_012245255.1	RSAL33209_RS08115	-1	methylmalonate-semialdehyde dehydrogenase (CoA acylating)	sequester RBS or AUG	-	-	C	K00140	K00140	K00140
15.17	NZ_CP011913	330052-330103	WP_023635021.1	CULFRC58_RS01565	1	hypothetical protein	UTR	330063-330287	sequester RBS or AUG	-	-	-	-
15.17	NC_019966	21645-21589	WP_015304077.1	MYCSM_RS00115	-1	serine/threonine protein kinase	UTR	-	-	K	K12132	K12132,K11912	K12132
15.15	NZ_CP014241	1122454-1122500	WP_045920041.1	Bang102_RS04410	1	sugar ABC transporter permease	sequester RBS or AUG	-	-	G	K02025,K10118,K15771	K10118,K02025	K10118
15.14	NZ_CP014196	3630293-3630349	WP_043427150.1	AUT26_RS16410	1	hypothetical protein	UTR	-	-	-	-	-	-
15.14	NZ_CP022054	1717433-1717377	WP_016421563.1	CEQ06_RS07760	-1	nucleotide exchange factor GrpE	UTR	-	-	O	K02652,K03687	K03687	K03687
15.14	NC_013174	144170-144235	WP_012805911.1	JDEN_RS00660	1	energy-coupling factor ABC transporter ATP-binding protein	inside ORF	-	-	S	K16785,K16786,K16787	K01552	K01552
15.14	NC_010168	2957917-2957855	WP_012246674.1	RSAL33209_RS14620	-1	Nif3-like dinuclear metal center hexameric protein	UTR	2957901-2957815	sequester RBS or AUG	S	K22391	-	K22391
15.13	NC_008726	2379314-2379255	WP_011779453.1	MVAN_RS11160	-1	aldehyde dehydrogenase	inside ORF	-	-	C	K00128	-	K00128
15.12	NC_013714	212515-212569	WP_003837848.1	BDP_RS00805	1	LacI family DNA-binding transcriptional regulator	UTR	-	-	K	K02529	-	K02529
15.12	NZ_AP017369	3237214-3237161	WP_096458842.1	N24_RS14870	-1	PRD domain-containing protein	inside ORF	-	-	K	K02538,K03488	K03488	K03488
15.11	NZ_CP016174	3249576-3249634	WP_083254964.1	SD37_RS14565	1	shikimate dehydrogenase	sequester RBS or AUG	-	-	E	K00014	K00014	K00014
15.11	NC_017221	1643808-1643748	WP_007051257.1	BLNIAS_RS06980	-1	hypothetical protein	sequester RBS or AUG	-	-	-	-	-	-
15.11	NZ_CP018134	2373937-2373993	WP_071918855.1	BO218_RS11280	1	sugar ABC transporter substrate-binding protein	inside ORF	-	-	G	K02027,K17311	K02027	K02027
15.11	NZ_CP009914	515037-514977	WP_003882643.1	G155_RS02340	-1	MFS transporter	inside ORF	-	-	E	-	-	-
15.1	NZ_CP012677	125174-125110	WP_062009160.1	AOC05_RS00465	-1	ABC transporter substrate-binding protein	UTR	-	-	G	K10117	-	K10117
15.1	NC_016782	1194999-1194943	WP_014301894.1	CD241_RS05755	-1	FAD-linked oxidase	inside ORF	-	-	C	K00102,K00104,K18930	-	K18930
15.09	NZ_CP010412	732893-732949	WP_080544035.1	RY70_RS02830	1	LysM peptidoglycan-binding domain-containing protein	UTR	-	-	M	-	-	-
15.09	NC_013204	1311510-1311568	WP_015760394.1	ELEN_RS05405	1	GGDEF domain-containing protein	inside ORF	-	-	T	-	K21023	K21023
15.09	NC_020990	2012095-2012045	WP_003950645.1	XNR_RS08435	-1	ABC transporter permease	UTR	-	-	E	K02033,K13890,K15581,K15582	K02033	K02033
15.08	NZ_CP009211	817633-817686	WP_038589362.1	CIMIT_RS03730	1	TrkA family potassium uptake protein	inside ORF	-	-	P	K03499	K03499	K03499
15.07	NC_014215	2579483-2579533	WP_013162218.1	PFREUD_RS11405	1	citrate synthase	inside ORF	-	-	C	K01647	K01647	K01647
15.07	NZ_AP012334	1500669-1500618	WP_006293585.1	SCIP_RS06140	-1	hypothetical protein	inside ORF	-	-	G	K02027,K17318	K17318	K17318
15.07	NC_015434	4457207-4457151	WP_013734667.1	VAB18032_RS19750	-1	hypothetical protein	sequester RBS or AUG	-	-	-	-	-	-
15.06	NZ_CP010827	379234-379174	WP_042529161.1	CSING_RS01710	-1	ABC transporter permease	inside ORF	-	-	V	K02004	K02004	K02004
15.06	NZ_CP011773	5271360-5271312	WP_047332188.1	AB431_RS24895	-1	aminoglycoside phosphotransferase	inside ORF	-	-	S	-	-	-
15.05	NZ_CP017421	3269070-3269014	WP_021474268.1	ARZXY2_RS14910	-1	DNA-binding response regulator	inside ORF	-	-	T	-	K07776,K02483	K07776
15.04	NZ_CP014634	1825255-1825308	WP_061924728.1	WM42_RS08480	1	hypoxanthine phosphoribosyltransferase	inside ORF	-	-	F	K00760,K04075,K15780	K00760	K00760
15.04	NZ_LT906453	256097-256134	WP_028327380.1	CKV89_RS01045	1	citrate synthase	sequester RBS or AUG	-	-	C	K01647	K01647	K01647
15.02	NZ_CP016174	7928691-7928746	WP_037307974.1	SD37_RS34325	1	tripartite tricarboxylate transporter TctB family protein	UTR	-	-	S	K07794	K07794	K07794
15.02	NZ_CP012750	2883212-2883156	WP_060702429.1	AOZ07_RS13370	-1	spermidine/putrescine ABC transporter substrate-binding protein	UTR	2883208-2883023	inside ORF	E	K11069	-	K11069
15.02	NC_016516	1290367-1290317	WP_002517775.1	TIA2EST2_RS05990	-1	2-deoxyribose-5-phosphate aldolase	sequester RBS or AUG	-	-	F	K01619	K01619	K01619
15	NZ_CP017040	580710-580763	WP_002526772.1	BCB70_RS02700	1	homoserine O-acetyltransferase	UTR	-	-	E	K00641	K00641	K00641
