# Supplementary material for: Diversity and prevalence of ANTAR RNAs across actinobacteria
Source: BMC Microbiol. 2021 May 29;21:159. doi: 10.1186/s12866-021-02234-x (PMC8164766; doi:10.1186/s12866-021-02234-x)
Supplement: Supplementary file 3 — Additional file 3: Supplementary Table S5. Supplementary Table S5 linked to data in Fig. 4 is given. [file 12866_2021_2234_MOESM3_ESM.xls]

## Sheet: Sheet1
Table S5: KEGG pathway mapping for genes linked to ANTAR-target RNAs in Actinobacteria KEGG orthologs obtained for genes linked to ANTAR-target RNAs from transport and metabolism category (COG IDs: E-I, P, Q and U) were given to KEGG mapper – ‘Search and Color Pathway’ to map the KOs to reference pathways. KOs are assigned with KEGG annotation and their corresponding pathways. Total number of KOs…
KEGG Ortholog	KEGG annotation
map01100 Metabolic pathways (71)
K00014	aroE; shikimate dehydrogenase [EC:1.1.1.25]
K00038	E1.1.1.53; 3alpha(or 20beta)-hydroxysteroid dehydrogenase [EC:1.1.1.53]
K00058	serA; D-3-phosphoglycerate dehydrogenase / 2-oxoglutarate reductase [EC:1.1.1.95 1.1.1.399]
K00059	fabG; 3-oxoacyl-[acyl-carrier protein] reductase [EC:1.1.1.100]
K00077	panE; 2-dehydropantoate 2-reductase [EC:1.1.1.169]
K00134	GAPDH; glyceraldehyde 3-phosphate dehydrogenase [EC:1.2.1.12]
K00158	E1.2.3.3; pyruvate oxidase [EC:1.2.3.3]
K00232	E1.3.3.6; acyl-CoA oxidase [EC:1.3.3.6]
K00249	ACADM; acyl-CoA dehydrogenase [EC:1.3.8.7]
K00262	E1.4.1.4; glutamate dehydrogenase (NADP+) [EC:1.4.1.4]
K00362	nirB; nitrite reductase (NADH) large subunit [EC:1.7.1.15]
K00453	TDO2; tryptophan 2,3-dioxygenase [EC:1.13.11.11]
K00548	metH; 5-methyltetrahydrofolate--homocysteine methyltransferase [EC:2.1.1.13]
K00560	thyA; thymidylate synthase [EC:2.1.1.45]
K00613	GATM; glycine amidinotransferase [EC:2.1.4.1]
K00615	E2.2.1.1; transketolase [EC:2.2.1.1]
K00641	metX; homoserine O-acetyltransferase/O-succinyltransferase [EC:2.3.1.31 2.3.1.46]
K00643	E2.3.1.37; 5-aminolevulinate synthase [EC:2.3.1.37]
K00760	hprT; hypoxanthine phosphoribosyltransferase [EC:2.4.2.8]
K00762	pyrE; orotate phosphoribosyltransferase [EC:2.4.2.10]
K00851	E2.7.1.12; gluconokinase [EC:2.7.1.12]
K00853	araB; L-ribulokinase [EC:2.7.1.16]
K00867	coaA; type I pantothenate kinase [EC:2.7.1.33]
K00939	adk; adenylate kinase [EC:2.7.4.3]
K00943	tmk; dTMP kinase [EC:2.7.4.9]
K01028	E2.8.3.5A; 3-oxoacid CoA-transferase subunit A [EC:2.8.3.5]
K01182	IMA; oligo-1,6-glucosidase [EC:3.2.1.10]
K01186	NEU1; sialidase-1 [EC:3.2.1.18]
K01187	malZ; alpha-glucosidase [EC:3.2.1.20]
K01200	pulA; pullulanase [EC:3.2.1.41]
K01209	abfA; alpha-L-arabinofuranosidase [EC:3.2.1.55]
K01218	gmuG; mannan endo-1,4-beta-mannosidase [EC:3.2.1.78]
K01239	iunH; purine nucleosidase [EC:3.2.2.1]
K01255	CARP; leucyl aminopeptidase [EC:3.4.11.1]
K01480	speB; agmatinase [EC:3.5.3.11]
K01491	folD; methylenetetrahydrofolate dehydrogenase (NADP+) / methenyltetrahydrofolate cyclohydrolase [EC:1.5.1.5 3.5.4.9]
K01584	adiA; arginine decarboxylase [EC:4.1.1.19]
K01619	deoC; deoxyribose-phosphate aldolase [EC:4.1.2.4]
K01624	FBA; fructose-bisphosphate aldolase, class II [EC:4.1.2.13]
K01692	paaF; enoyl-CoA hydratase [EC:4.2.1.17]
K01740	metY; O-acetylhomoserine (thiol)-lyase [EC:2.5.1.49]
K01750	E4.3.1.12; ornithine cyclodeaminase [EC:4.3.1.12]
K01753	dsdA; D-serine dehydratase [EC:4.3.1.18]
K01759	GLO1; lactoylglutathione lyase [EC:4.4.1.5]
K01761	E4.4.1.11; methionine-gamma-lyase [EC:4.4.1.11]
K01785	galM; aldose 1-epimerase [EC:5.1.3.3]
K01792	E5.1.3.15; glucose-6-phosphate 1-epimerase [EC:5.1.3.15]
K01805	xylA; xylose isomerase [EC:5.3.1.5]
K01818	fucI; L-fucose/D-arabinose isomerase [EC:5.3.1.25 5.3.1.3]
K01847	MUT; methylmalonyl-CoA mutase [EC:5.4.99.2]
K01895	ACSS1_2; acetyl-CoA synthetase [EC:6.2.1.1]
K01908	ACSS3; propionyl-CoA synthetase [EC:6.2.1.17]
K01915	glnA; glutamine synthetase [EC:6.3.1.2]
K01966	PCCB; propionyl-CoA carboxylase beta chain [EC:6.4.1.3 2.1.3.15]
K02564	nagB; glucosamine-6-phosphate deaminase [EC:3.5.99.6]
K02821	ulaC; ascorbate PTS system EIIA or EIIAB component [EC:2.7.1.194]
K03335	iolE; inosose dehydratase [EC:4.2.1.44]
K03343	puo; putrescine oxidase [EC:1.4.3.10]
K03524	birA; BirA family transcriptional regulator, biotin operon repressor / biotin---[acetyl-CoA-carboxylase] ligase [EC:6.3.4.15]
K05349	bglX; beta-glucosidase [EC:3.2.1.21]
K05714	mhpC; 2-hydroxy-6-oxonona-2,4-dienedioate hydrolase [EC:3.7.1.14]
K05878	dhaK; phosphoenolpyruvate---glycerone phosphotransferase subunit DhaK [EC:2.7.1.121]
K06131	clsA_B; cardiolipin synthase A/B [EC:2.7.8.-]
K07407	E3.2.1.22B; alpha-galactosidase [EC:3.2.1.22]
K11754	folC; dihydrofolate synthase / folylpolyglutamate synthase [EC:6.3.2.12 6.3.2.17]
K13995	nicF; maleamate amidohydrolase [EC:3.5.1.107]
K16148	glgM; alpha-maltose-1-phosphate synthase [EC:2.4.1.342]
K18369	adh2; alcohol dehydrogenase [EC:1.1.1.-]
K19222	menI; 1,4-dihydroxy-2-naphthoyl-CoA hydrolase [EC:3.1.2.28]
K22492	CYP175A; beta-carotene 3-hydroxylase [EC:1.14.15.24]
K23269	purL; phosphoribosylformylglycinamidine synthase subunit PurL [EC:6.3.5.3]
map01110 Biosynthesis of secondary metabolites (27)
K00014	aroE; shikimate dehydrogenase [EC:1.1.1.25]
K00058	serA; D-3-phosphoglycerate dehydrogenase / 2-oxoglutarate reductase [EC:1.1.1.95 1.1.1.399]
K00059	fabG; 3-oxoacyl-[acyl-carrier protein] reductase [EC:1.1.1.100]
K00077	panE; 2-dehydropantoate 2-reductase [EC:1.1.1.169]
K00134	GAPDH; glyceraldehyde 3-phosphate dehydrogenase [EC:1.2.1.12]
K00232	E1.3.3.6; acyl-CoA oxidase [EC:1.3.3.6]
K00249	ACADM; acyl-CoA dehydrogenase [EC:1.3.8.7]
K00548	metH; 5-methyltetrahydrofolate--homocysteine methyltransferase [EC:2.1.1.13]
K00615	E2.2.1.1; transketolase [EC:2.2.1.1]
K00641	metX; homoserine O-acetyltransferase/O-succinyltransferase [EC:2.3.1.31 2.3.1.46]
K00643	E2.3.1.37; 5-aminolevulinate synthase [EC:2.3.1.37]
K00760	hprT; hypoxanthine phosphoribosyltransferase [EC:2.4.2.8]
K00851	E2.7.1.12; gluconokinase [EC:2.7.1.12]
K00939	adk; adenylate kinase [EC:2.7.4.3]
K01187	malZ; alpha-glucosidase [EC:3.2.1.20]
K01200	pulA; pullulanase [EC:3.2.1.41]
K01624	FBA; fructose-bisphosphate aldolase, class II [EC:4.1.2.13]
K01692	paaF; enoyl-CoA hydratase [EC:4.2.1.17]
K01750	E4.3.1.12; ornithine cyclodeaminase [EC:4.3.1.12]
K01785	galM; aldose 1-epimerase [EC:5.1.3.3]
K01792	E5.1.3.15; glucose-6-phosphate 1-epimerase [EC:5.1.3.15]
K01895	ACSS1_2; acetyl-CoA synthetase [EC:6.2.1.1]
K01966	PCCB; propionyl-CoA carboxylase beta chain [EC:6.4.1.3 2.1.3.15]
K05349	bglX; beta-glucosidase [EC:3.2.1.21]
K19222	menI; 1,4-dihydroxy-2-naphthoyl-CoA hydrolase [EC:3.1.2.28]
K22492	CYP175A; beta-carotene 3-hydroxylase [EC:1.14.15.24]
K23269	purL; phosphoribosylformylglycinamidine synthase subunit PurL [EC:6.3.5.3]
map01120 Microbial metabolism in diverse environments (20)
K00058	serA; D-3-phosphoglycerate dehydrogenase / 2-oxoglutarate reductase [EC:1.1.1.95 1.1.1.399]
K00134	GAPDH; glyceraldehyde 3-phosphate dehydrogenase [EC:1.2.1.12]
K00262	E1.4.1.4; glutamate dehydrogenase (NADP+) [EC:1.4.1.4]
K00362	nirB; nitrite reductase (NADH) large subunit [EC:1.7.1.15]
K00615	E2.2.1.1; transketolase [EC:2.2.1.1]
K00851	E2.7.1.12; gluconokinase [EC:2.7.1.12]
K01491	folD; methylenetetrahydrofolate dehydrogenase (NADP+) / methenyltetrahydrofolate cyclohydrolase [EC:1.5.1.5 3.5.4.9]
K01624	FBA; fructose-bisphosphate aldolase, class II [EC:4.1.2.13]
K01692	paaF; enoyl-CoA hydratase [EC:4.2.1.17]
K01785	galM; aldose 1-epimerase [EC:5.1.3.3]
K01792	E5.1.3.15; glucose-6-phosphate 1-epimerase [EC:5.1.3.15]
K01818	fucI; L-fucose/D-arabinose isomerase [EC:5.3.1.25 5.3.1.3]
K01847	MUT; methylmalonyl-CoA mutase [EC:5.4.99.2]
K01895	ACSS1_2; acetyl-CoA synthetase [EC:6.2.1.1]
K01915	glnA; glutamine synthetase [EC:6.3.1.2]
K01966	PCCB; propionyl-CoA carboxylase beta chain [EC:6.4.1.3 2.1.3.15]
K02821	ulaC; ascorbate PTS system EIIA or EIIAB component [EC:2.7.1.194]
K03335	iolE; inosose dehydratase [EC:4.2.1.44]
K05714	mhpC; 2-hydroxy-6-oxonona-2,4-dienedioate hydrolase [EC:3.7.1.14]
K13995	nicF; maleamate amidohydrolase [EC:3.5.1.107]
map02010 ABC transporters (18)
K01997	livH; branched-chain amino acid transport system permease protein
K02012	afuA; iron(III) transport system substrate-binding protein
K02038	pstA; phosphate transport system permease protein
K10112	msmX; multiple sugar transport system ATP-binding protein
K10117	msmE; raffinose/stachyose/melibiose transport system substrate-binding protein
K10118	msmF; raffinose/stachyose/melibiose transport system permease protein
K10240	cebE; cellobiose transport system substrate-binding protein
K10439	rbsB; ribose transport system substrate-binding protein
K10540	mglB; methyl-galactoside transport system substrate-binding protein
K10543	xylF; D-xylose transport system substrate-binding protein
K10546	ABC.GGU.S; putative multiple sugar transport system substrate-binding protein
K10552	frcB; fructose transport system substrate-binding protein
K10562	rhaT; rhamnose transport system ATP-binding protein [EC:7.5.2.-]
K11069	potD; spermidine/putrescine transport system substrate-binding protein
K15770	cycB; arabinogalactan oligomer / maltooligosaccharide transport system substrate-binding protein
K17318	lplA; putative aldouronate transport system substrate-binding protein
K17319	lplB; putative aldouronate transport system permease protein
K23508	ytfQ; galactofuranose transport system substrate-binding protein
map01200 Carbon metabolism (10)
K00058	serA; D-3-phosphoglycerate dehydrogenase / 2-oxoglutarate reductase [EC:1.1.1.95 1.1.1.399]
K00134	GAPDH; glyceraldehyde 3-phosphate dehydrogenase [EC:1.2.1.12]
K00232	E1.3.3.6; acyl-CoA oxidase [EC:1.3.3.6]
K00615	E2.2.1.1; transketolase [EC:2.2.1.1]
K00851	E2.7.1.12; gluconokinase [EC:2.7.1.12]
K01491	folD; methylenetetrahydrofolate dehydrogenase (NADP+) / methenyltetrahydrofolate cyclohydrolase [EC:1.5.1.5 3.5.4.9]
K01624	FBA; fructose-bisphosphate aldolase, class II [EC:4.1.2.13]
K01847	MUT; methylmalonyl-CoA mutase [EC:5.4.99.2]
K01895	ACSS1_2; acetyl-CoA synthetase [EC:6.2.1.1]
K01966	PCCB; propionyl-CoA carboxylase beta chain [EC:6.4.1.3 2.1.3.15]
map01230 Biosynthesis of amino acids (9)
K00014	aroE; shikimate dehydrogenase [EC:1.1.1.25]
K00058	serA; D-3-phosphoglycerate dehydrogenase / 2-oxoglutarate reductase [EC:1.1.1.95 1.1.1.399]
K00134	GAPDH; glyceraldehyde 3-phosphate dehydrogenase [EC:1.2.1.12]
K00548	metH; 5-methyltetrahydrofolate--homocysteine methyltransferase [EC:2.1.1.13]
K00615	E2.2.1.1; transketolase [EC:2.2.1.1]
K00641	metX; homoserine O-acetyltransferase/O-succinyltransferase [EC:2.3.1.31 2.3.1.46]
K01624	FBA; fructose-bisphosphate aldolase, class II [EC:4.1.2.13]
K01750	E4.3.1.12; ornithine cyclodeaminase [EC:4.3.1.12]
K01915	glnA; glutamine synthetase [EC:6.3.1.2]
map00640 Propanoate metabolism (7)
K00232	E1.3.3.6; acyl-CoA oxidase [EC:1.3.3.6]
K01692	paaF; enoyl-CoA hydratase [EC:4.2.1.17]
K01847	MUT; methylmalonyl-CoA mutase [EC:5.4.99.2]
K01895	ACSS1_2; acetyl-CoA synthetase [EC:6.2.1.1]
K01908	ACSS3; propionyl-CoA synthetase [EC:6.2.1.17]
K01966	PCCB; propionyl-CoA carboxylase beta chain [EC:6.4.1.3 2.1.3.15]
K18369	adh2; alcohol dehydrogenase [EC:1.1.1.-]
map00500 Starch and sucrose metabolism (5)
K01182	IMA; oligo-1,6-glucosidase [EC:3.2.1.10]
K01187	malZ; alpha-glucosidase [EC:3.2.1.20]
K01200	pulA; pullulanase [EC:3.2.1.41]
K05349	bglX; beta-glucosidase [EC:3.2.1.21]
K16148	glgM; alpha-maltose-1-phosphate synthase [EC:2.4.1.342]
map00270 Cysteine and methionine metabolism (5)
K00058	serA; D-3-phosphoglycerate dehydrogenase / 2-oxoglutarate reductase [EC:1.1.1.95 1.1.1.399]
K00548	metH; 5-methyltetrahydrofolate--homocysteine methyltransferase [EC:2.1.1.13]
K00641	metX; homoserine O-acetyltransferase/O-succinyltransferase [EC:2.3.1.31 2.3.1.46]
K01740	metY; O-acetylhomoserine (thiol)-lyase [EC:2.5.1.49]
K01761	E4.4.1.11; methionine-gamma-lyase [EC:4.4.1.11]
map00010 Glycolysis / Gluconeogenesis (5)
K00134	GAPDH; glyceraldehyde 3-phosphate dehydrogenase [EC:1.2.1.12]
K01624	FBA; fructose-bisphosphate aldolase, class II [EC:4.1.2.13]
K01785	galM; aldose 1-epimerase [EC:5.1.3.3]
K01792	E5.1.3.15; glucose-6-phosphate 1-epimerase [EC:5.1.3.15]
K01895	ACSS1_2; acetyl-CoA synthetase [EC:6.2.1.1]
map00330 Arginine and proline metabolism (5)
K00613	GATM; glycine amidinotransferase [EC:2.1.4.1]
K01480	speB; agmatinase [EC:3.5.3.11]
K01584	adiA; arginine decarboxylase [EC:4.1.1.19]
K01750	E4.3.1.12; ornithine cyclodeaminase [EC:4.3.1.12]
K03343	puo; putrescine oxidase [EC:1.4.3.10]
map00280 Valine, leucine and isoleucine degradation (5)
K00249	ACADM; acyl-CoA dehydrogenase [EC:1.3.8.7]
K01028	E2.8.3.5A; 3-oxoacid CoA-transferase subunit A [EC:2.8.3.5]
K01692	paaF; enoyl-CoA hydratase [EC:4.2.1.17]
K01847	MUT; methylmalonyl-CoA mutase [EC:5.4.99.2]
K01966	PCCB; propionyl-CoA carboxylase beta chain [EC:6.4.1.3 2.1.3.15]
map00030 Pentose phosphate pathway (4)
K00615	E2.2.1.1; transketolase [EC:2.2.1.1]
K00851	E2.7.1.12; gluconokinase [EC:2.7.1.12]
K01619	deoC; deoxyribose-phosphate aldolase [EC:4.1.2.4]
K01624	FBA; fructose-bisphosphate aldolase, class II [EC:4.1.2.13]
map00230 Purine metabolism (4)
K00760	hprT; hypoxanthine phosphoribosyltransferase [EC:2.4.2.8]
K00939	adk; adenylate kinase [EC:2.7.4.3]
K01239	iunH; purine nucleosidase [EC:3.2.2.1]
K23269	purL; phosphoribosylformylglycinamidine synthase subunit PurL [EC:6.3.5.3]
map00630 Glyoxylate and dicarboxylate metabolism (4)
K01847	MUT; methylmalonyl-CoA mutase [EC:5.4.99.2]
K01895	ACSS1_2; acetyl-CoA synthetase [EC:6.2.1.1]
K01915	glnA; glutamine synthetase [EC:6.3.1.2]
K01966	PCCB; propionyl-CoA carboxylase beta chain [EC:6.4.1.3 2.1.3.15]
map01212 Fatty acid metabolism (4)
K00059	fabG; 3-oxoacyl-[acyl-carrier protein] reductase [EC:1.1.1.100]
K00232	E1.3.3.6; acyl-CoA oxidase [EC:1.3.3.6]
K00249	ACADM; acyl-CoA dehydrogenase [EC:1.3.8.7]
K01692	paaF; enoyl-CoA hydratase [EC:4.2.1.17]
map00260 Glycine, serine and threonine metabolism (4)
K00058	serA; D-3-phosphoglycerate dehydrogenase / 2-oxoglutarate reductase [EC:1.1.1.95 1.1.1.399]
K00613	GATM; glycine amidinotransferase [EC:2.1.4.1]
K00643	E2.3.1.37; 5-aminolevulinate synthase [EC:2.3.1.37]
K01753	dsdA; D-serine dehydratase [EC:4.3.1.18]
map02024 Quorum sensing (4)
K01218	gmuG; mannan endo-1,4-beta-mannosidase [EC:3.2.1.78]
K01997	livH; branched-chain amino acid transport system permease protein
K02033	ABC.PE.P; peptide/nickel transport system permease protein
K02035	ABC.PE.S; peptide/nickel transport system substrate-binding protein
map00052 Galactose metabolism (4)
K01182	IMA; oligo-1,6-glucosidase [EC:3.2.1.10]
K01187	malZ; alpha-glucosidase [EC:3.2.1.20]
K01785	galM; aldose 1-epimerase [EC:5.1.3.3]
K07407	E3.2.1.22B; alpha-galactosidase [EC:3.2.1.22]
map00051 Fructose and mannose metabolism (4)
K01218	gmuG; mannan endo-1,4-beta-mannosidase [EC:3.2.1.78]
K01624	FBA; fructose-bisphosphate aldolase, class II [EC:4.1.2.13]
K01805	xylA; xylose isomerase [EC:5.3.1.5]
K01818	fucI; L-fucose/D-arabinose isomerase [EC:5.3.1.25 5.3.1.3]
map00710 Carbon fixation in photosynthetic organisms (3)
K00134	GAPDH; glyceraldehyde 3-phosphate dehydrogenase [EC:1.2.1.12]
K00615	E2.2.1.1; transketolase [EC:2.2.1.1]
K01624	FBA; fructose-bisphosphate aldolase, class II [EC:4.1.2.13]
map00720 Carbon fixation pathways in prokaryotes (3)
K01491	folD; methylenetetrahydrofolate dehydrogenase (NADP+) / methenyltetrahydrofolate cyclohydrolase [EC:1.5.1.5 3.5.4.9]
K01847	MUT; methylmalonyl-CoA mutase [EC:5.4.99.2]
K01895	ACSS1_2; acetyl-CoA synthetase [EC:6.2.1.1]
map00071 Fatty acid degradation (3)
K00232	E1.3.3.6; acyl-CoA oxidase [EC:1.3.3.6]
K00249	ACADM; acyl-CoA dehydrogenase [EC:1.3.8.7]
K01692	paaF; enoyl-CoA hydratase [EC:4.2.1.17]
map00680 Methane metabolism (3)
K00058	serA; D-3-phosphoglycerate dehydrogenase / 2-oxoglutarate reductase [EC:1.1.1.95 1.1.1.399]
K01624	FBA; fructose-bisphosphate aldolase, class II [EC:4.1.2.13]
K01895	ACSS1_2; acetyl-CoA synthetase [EC:6.2.1.1]
map00240 Pyrimidine metabolism (3)
K00560	thyA; thymidylate synthase [EC:2.1.1.45]
K00762	pyrE; orotate phosphoribosyltransferase [EC:2.4.2.10]
K00943	tmk; dTMP kinase [EC:2.7.4.9]
map00620 Pyruvate metabolism (3)
K00158	E1.2.3.3; pyruvate oxidase [EC:1.2.3.3]
K01759	GLO1; lactoylglutathione lyase [EC:4.4.1.5]
K01895	ACSS1_2; acetyl-CoA synthetase [EC:6.2.1.1]
map00511 Other glycan degradation (3)
K01186	NEU1; sialidase-1 [EC:3.2.1.18]
K01191	MAN2C1; alpha-mannosidase [EC:3.2.1.24]
K01227	ENGASE; mannosyl-glycoprotein endo-beta-N-acetylglucosaminidase [EC:3.2.1.96]
map00910 Nitrogen metabolism (3)
K00262	E1.4.1.4; glutamate dehydrogenase (NADP+) [EC:1.4.1.4]
K00362	nirB; nitrite reductase (NADH) large subunit [EC:1.7.1.15]
K01915	glnA; glutamine synthetase [EC:6.3.1.2]
map00670 One carbon pool by folate (3)
K00548	metH; 5-methyltetrahydrofolate--homocysteine methyltransferase [EC:2.1.1.13]
K00560	thyA; thymidylate synthase [EC:2.1.1.45]
K01491	folD; methylenetetrahydrofolate dehydrogenase (NADP+) / methenyltetrahydrofolate cyclohydrolase [EC:1.5.1.5 3.5.4.9]
map00040 Pentose and glucuronate interconversions (2)
K00853	araB; L-ribulokinase [EC:2.7.1.16]
K01805	xylA; xylose isomerase [EC:5.3.1.5]
map02030 Bacterial chemotaxis (2)
K10439	rbsB; ribose transport system substrate-binding protein
K10540	mglB; methyl-galactoside transport system substrate-binding protein
map00561 Glycerolipid metabolism (2)
K05878	dhaK; phosphoenolpyruvate---glycerone phosphotransferase subunit DhaK [EC:2.7.1.121]
K07407	E3.2.1.22B; alpha-galactosidase [EC:3.2.1.22]
map00780 Biotin metabolism (2)
K00059	fabG; 3-oxoacyl-[acyl-carrier protein] reductase [EC:1.1.1.100]
K03524	birA; BirA family transcriptional regulator, biotin operon repressor / biotin---[acetyl-CoA-carboxylase] ligase [EC:6.3.4.15]
map00410 beta-Alanine metabolism (2)
K00232	E1.3.3.6; acyl-CoA oxidase [EC:1.3.3.6]
K01692	paaF; enoyl-CoA hydratase [EC:4.2.1.17]
map00770 Pantothenate and CoA biosynthesis (2)
K00077	panE; 2-dehydropantoate 2-reductase [EC:1.1.1.169]
K00867	coaA; type I pantothenate kinase [EC:2.7.1.33]
map00220 Arginine biosynthesis (2)
K00262	E1.4.1.4; glutamate dehydrogenase (NADP+) [EC:1.4.1.4]
K01915	glnA; glutamine synthetase [EC:6.3.1.2]
map00250 Alanine, aspartate and glutamate metabolism (2)
K00262	E1.4.1.4; glutamate dehydrogenase (NADP+) [EC:1.4.1.4]
K01915	glnA; glutamine synthetase [EC:6.3.1.2]
map00450 Selenocompound metabolism (2)
K00548	metH; 5-methyltetrahydrofolate--homocysteine methyltransferase [EC:2.1.1.13]
K01761	E4.4.1.11; methionine-gamma-lyase [EC:4.4.1.11]
map00930 Caprolactam degradation (2)
K01692	paaF; enoyl-CoA hydratase [EC:4.2.1.17]
K14731	mlhB; epsilon-lactone hydrolase [EC:3.1.1.83]
map00360 Phenylalanine metabolism (2)
K01692	paaF; enoyl-CoA hydratase [EC:4.2.1.17]
K05714	mhpC; 2-hydroxy-6-oxonona-2,4-dienedioate hydrolase [EC:3.7.1.14]
map00380 Tryptophan metabolism (2)
K00453	TDO2; tryptophan 2,3-dioxygenase [EC:1.13.11.11]
K01692	paaF; enoyl-CoA hydratase [EC:4.2.1.17]
map00760 Nicotinate and nicotinamide metabolism (2)
K01239	iunH; purine nucleosidase [EC:3.2.2.1]
K13995	nicF; maleamate amidohydrolase [EC:3.5.1.107]
map00600 Sphingolipid metabolism (2)
K01186	NEU1; sialidase-1 [EC:3.2.1.18]
K07407	E3.2.1.22B; alpha-galactosidase [EC:3.2.1.22]
map00520 Amino sugar and nucleotide sugar metabolism (2)
K01209	abfA; alpha-L-arabinofuranosidase [EC:3.2.1.55]
K02564	nagB; glucosamine-6-phosphate deaminase [EC:3.5.99.6]
map00903 Limonene and pinene degradation (2)
K01692	paaF; enoyl-CoA hydratase [EC:4.2.1.17]
K14731	mlhB; epsilon-lactone hydrolase [EC:3.1.1.83]
map01220 Degradation of aromatic compounds (2)
K05714	mhpC; 2-hydroxy-6-oxonona-2,4-dienedioate hydrolase [EC:3.7.1.14]
K14731	mlhB; epsilon-lactone hydrolase [EC:3.1.1.83]
map00564 Glycerophospholipid metabolism (2)
K01048	pldB; lysophospholipase [EC:3.1.1.5]
K06131	clsA_B; cardiolipin synthase A/B [EC:2.7.8.-]
map02020 Two-component system (2)
K01915	glnA; glutamine synthetase [EC:6.3.1.2]
K07784	uhpT; MFS transporter, OPA family, hexose phosphate transport protein UhpT
map00650 Butanoate metabolism (2)
K01028	E2.8.3.5A; 3-oxoacid CoA-transferase subunit A [EC:2.8.3.5]
K01692	paaF; enoyl-CoA hydratase [EC:4.2.1.17]
map03320 PPAR signaling pathway (2)
K00232	E1.3.3.6; acyl-CoA oxidase [EC:1.3.3.6]
K00249	ACADM; acyl-CoA dehydrogenase [EC:1.3.8.7]
map05130 Pathogenic Escherichia coli infection (1)
K00134	GAPDH; glyceraldehyde 3-phosphate dehydrogenase [EC:1.2.1.12]
map00920 Sulfur metabolism (1)
K00641	metX; homoserine O-acetyltransferase/O-succinyltransferase [EC:2.3.1.31 2.3.1.46]
map00281 Geraniol degradation (1)
K01692	paaF; enoyl-CoA hydratase [EC:4.2.1.17]
map00906 Carotenoid biosynthesis (1)
K22492	CYP175A; beta-carotene 3-hydroxylase [EC:1.14.15.24]
map02060 Phosphotransferase system (PTS) (1)
K02821	ulaC; ascorbate PTS system EIIA or EIIAB component [EC:2.7.1.194]
map04146 Peroxisome (1)
K00232	E1.3.3.6; acyl-CoA oxidase [EC:1.3.3.6]
map00480 Glutathione metabolism (1)
K01255	CARP; leucyl aminopeptidase [EC:3.4.11.1]
map04724 Glutamatergic synapse (1)
K01915	glnA; glutamine synthetase [EC:6.3.1.2]
map00061 Fatty acid biosynthesis (1)
K00059	fabG; 3-oxoacyl-[acyl-carrier protein] reductase [EC:1.1.1.100]
map00130 Ubiquinone and other terpenoid-quinone biosynthesis (1)
K19222	menI; 1,4-dihydroxy-2-naphthoyl-CoA hydrolase [EC:3.1.2.28]
map04142 Lysosome (1)
K01186	NEU1; sialidase-1 [EC:3.2.1.18]
map00072 Synthesis and degradation of ketone bodies (1)
K01028	E2.8.3.5A; 3-oxoacid CoA-transferase subunit A [EC:2.8.3.5]
map00940 Phenylpropanoid biosynthesis (1)
K05349	bglX; beta-glucosidase [EC:3.2.1.21]
map05132 Salmonella infection (1)
K00134	GAPDH; glyceraldehyde 3-phosphate dehydrogenase [EC:1.2.1.12]
map00400 Phenylalanine, tyrosine and tryptophan biosynthesis (1)
K00014	aroE; shikimate dehydrogenase [EC:1.1.1.25]
map00592 alpha-Linolenic acid metabolism (1)
K00232	E1.3.3.6; acyl-CoA oxidase [EC:1.3.3.6]
map05135 Yersinia infection (1)
K13735	yeeJ; adhesin/invasin
map05100 Bacterial invasion of epithelial cells (1)
K13735	yeeJ; adhesin/invasin
map00460 Cyanoamino acid metabolism (1)
K05349	bglX; beta-glucosidase [EC:3.2.1.21]
map00333 Prodigiosin biosynthesis (1)
K00059	fabG; 3-oxoacyl-[acyl-carrier protein] reductase [EC:1.1.1.100]
map00627 Aminobenzoate degradation (1)
K01692	paaF; enoyl-CoA hydratase [EC:4.2.1.17]
map00362 Benzoate degradation (1)
K01692	paaF; enoyl-CoA hydratase [EC:4.2.1.17]
map00562 Inositol phosphate metabolism (1)
K03335	iolE; inosose dehydratase [EC:4.2.1.44]
map05010 Alzheimer disease (1)
K00134	GAPDH; glyceraldehyde 3-phosphate dehydrogenase [EC:1.2.1.12]
map00310 Lysine degradation (1)
K01692	paaF; enoyl-CoA hydratase [EC:4.2.1.17]
map00603 Glycosphingolipid biosynthesis - globo and isoglobo series (1)
K07407	E3.2.1.22B; alpha-galactosidase [EC:3.2.1.22]
map04024 cAMP signaling pathway (1)
K00232	E1.3.3.6; acyl-CoA oxidase [EC:1.3.3.6]
map04727 GABAergic synapse (1)
K01915	glnA; glutamine synthetase [EC:6.3.1.2]
map01051 Biosynthesis of ansamycins (1)
K00615	E2.2.1.1; transketolase [EC:2.2.1.1]
map00140 Steroid hormone biosynthesis (1)
K00038	E1.1.1.53; 3alpha(or 20beta)-hydroxysteroid dehydrogenase [EC:1.1.1.53]
map00790 Folate biosynthesis (1)
K11754	folC; dihydrofolate synthase / folylpolyglutamate synthase [EC:6.3.2.12 6.3.2.17]
map01040 Biosynthesis of unsaturated fatty acids (1)
K00232	E1.3.3.6; acyl-CoA oxidase [EC:1.3.3.6]
map00860 Porphyrin and chlorophyll metabolism (1)
K00643	E2.3.1.37; 5-aminolevulinate synthase [EC:2.3.1.37]
map04066 HIF-1 signaling pathway (1)
K00134	GAPDH; glyceraldehyde 3-phosphate dehydrogenase [EC:1.2.1.12]
map01523 Antifolate resistance (1)
K00560	thyA; thymidylate synthase [EC:2.1.1.45]
map04217 Necroptosis (1)
K01915	glnA; glutamine synthetase [EC:6.3.1.2]
map00983 Drug metabolism - other enzymes (1)
K00760	hprT; hypoxanthine phosphoribosyltransferase [EC:2.4.2.8]
map00730 Thiamine metabolism (1)
K00939	adk; adenylate kinase [EC:2.7.4.3]
map00053 Ascorbate and aldarate metabolism (1)
K02821	ulaC; ascorbate PTS system EIIA or EIIAB component [EC:2.7.1.194]
